# Supplementary material for: Ectopic Expression of OsPYL/RCAR7, an ABA Receptor Having Low Signaling Activity, Improves Drought Tolerance without Growth Defects in Rice
Source: Int J Mol Sci. 2020 Jun 11;21(11):4163. doi: 10.3390/ijms21114163 (PMC7312952; doi:10.3390/ijms21114163)
Supplement: Supplementary file 1 [file ijms-21-04163-s001.zip]

Archive with 3 entries (3 files):
- Supplementary Data S1.xlsx
- Supplementary Figure 1.jpg
- Supplementary Figure 2.jpg
