# Supplementary material for: Ectopic Expression of OsPYL/RCAR7, an ABA Receptor Having Low Signaling Activity, Improves Drought Tolerance without Growth Defects in Rice
Source: Int J Mol Sci. 2020 Jun 11;21(11):4163. doi: 10.3390/ijms21114163 (PMC7312952; doi:10.3390/ijms21114163)
Supplement: Supplementary file 1 [file ijms-21-04163-s001.zip › Supplementary Data S1.xlsx]

## Sheet: Sheet1
Supplementary table 1. Transcripts increased or decreased by ABA treatments (FC>2)
A. Comparing with A30 and DJ						B. Comparing with C14 and DJ
[DJ (ABA)-DJ (Cont)]	[A30 (ABA)-DJ (Cont)]	[DJ (ABA)-DJ (Cont)] and [A30 (ABA)-DJ (Cont)]	A30 (ABA)-DJ (Cont) [log2(FPKM+1)]	DJ (ABA)-DJ (Cont) [log2(FPKM+1)]		[DJ (ABA)-DJ (Cont)]	[C14 (ABA)-DJ (Cont)]	[DJ (ABA)-DJ (Cont)] and [C14 (ABA)-DJ (Cont)]	C14 (ABA)-DJ (Cont) [log2(FPKM+1)]	DJ (ABA)-DJ (Cont) [log2(FPKM+1)]
Os05g0102000	Os03g0100040	Os11g0454300	11.0159	7.59745		Os08g0102800	Os03g0100010	Os11g0454300	11.9752	11.0144
Os12g0103500	Os12g0100100	Os11g0451700	9.76648	6.59755		Os03g0103200	Os03g0100040	Os11g0451700	10.453	8.87101
Os04g0103700	Os02g0100100	Os05g0542500	9.75969	7.03684		Os06g0103800	Os12g0100100	Os11g0453900	9.716	8.98287
Os11g0106700	Os10g0100300	Os11g0453900	8.97782	7.90726		Os04g0105300	Os03g0100100	Os11g0454200	9.2919	7.9346
Os01g0106750	Os01g0100700	Os11g0454200	8.78603	5.97463		Os01g0106750	Os02g0100100	Os05g0542500	9.11663	8.34323
Os05g0107101	Os10g0100700	Os03g0305600	8.76545	5.80823		Os10g0109300	Os07g0100200	Os05g0381400	9.06222	7.89956
Os01g0108400	Os07g0100800	Os01g0910800	8.76119	4.65099		Os01g0110800	Os01g0100700	Os01g0705200	8.79436	7.37897
Os01g0108500	Os02g0101000	Os03g0168100	8.43992	5.53944		Os10g0113900	Os07g0101000	Os03g0168100	8.743	7.68335
Os10g0109300	Os10g0101100	Os03g0826900	8.33038	4.29403		Os12g0115050	Os01g0101200	Os03g0305600	8.70111	7.64568
Os01g0111600	Os08g0101100	Os04g0415800	8.28846	6.81295		Os12g0115100	Os05g0101400	Os01g0644200	8.39914	7.10101
Os08g0112700	Os01g0101200	Os05g0381400	8.25714	6.30161		Os12g0115150	Os04g0101400	Os04g0415800	7.94311	7.40917
Os09g0115900	Os05g0101400	Os08g0104400	8.12763	3.85751		Os07g0115500	Os02g0101400	Os02g0586900	7.90307	4.43513
Os04g0116900	Os04g0101400	Os11g0659200	8.08121	5.14188		Os05g0116100	Os09g0101800	Os09g0109600	7.87658	7.32844
Os11g0117400	Os06g0101600	Os08g0442900	8.05478	5.77747		Os12g0116700	Os12g0101800	Os11g0181200	7.81085	6.14041
Os11g0117450	Os09g0101800	Os09g0109600	7.89319	6.20336		Os11g0117500	Os01g0101800	Os11g0454000	7.64082	6.27848
Os01g0123900	Os08g0101800	Os01g0705200	7.75962	5.67004		Os11g0117600	Os01g0102000	Os03g0723400	7.52821	6.19476
Os06g0129400	Os08g0101900	Os01g0743500	7.73015	4.4849		Os12g0117850	Os06g0102100	Os01g0910800	7.47259	6.59293
Os04g0131850	Os08g0102000	Os10g0542100	7.61762	4.43168		Os04g0117900	Os07g0102100	Os01g0743500	7.4177	6.73014
Os01g0132000	Os06g0102100	Os06g0681200	7.33141	3.9419		Os03g0118800	Os11g0102200	Os08g0442900	7.38788	6.3656
Os05g0135750	Os07g0102200	Os10g0505900	7.19512	4.4807		Os02g0121700	Os08g0102400	Os08g0104400	7.35109	5.5074
Os08g0136300	Os02g0102200	Os11g0454000	7.1891	5.19816		Os07g0123100	Os05g0102600	Os03g0826900	7.27995	5.08535
Os10g0137300	Os03g0102500	Os01g0644200	7.07426	5.23347		Os01g0123900	Os01g0102600	Os10g0505900	7.18926	6.00959
Os06g0137400	Os06g0102600	Os03g0820500	7.05807	5.22908		Os01g0124000	Os01g0103000	Os06g0341300	7.17997	5.829
Os02g0140500	Os01g0102600	Os11g0181200	7.05219	4.29264		Os08g0126300	Os07g0103000	Os10g0542100	7.14521	5.82813
Os10g0149000	Os07g0103000	Os03g0723400	6.99286	4.77011		Os06g0129900	Os03g0103000	Os01g0225600	7.06058	5.25158
Os11g0151200	Os08g0103000	Os04g0589800	6.84879	3.586		Os01g0132000	Os04g0103500	Os06g0110200	7.04901	5.29575
Os02g0158300	Os03g0103100	Os06g0246500	6.79545	5.41316		Os03g0132550	Os07g0103500	Os04g0610600	7.02942	5.49569
Os03g0161600	Os01g0103100	Os04g0511200	6.78734	3.86835		Os01g0133900	Os12g0103500	Os10g0178000	6.96444	7.08769
Os08g0168000	Os03g0103200	Os05g0151200	6.78434	4.01254		Os10g0135100	Os04g0103700	Os08g0327700	6.96123	5.33912
Os12g0170800	Os06g0103300	Os06g0731000	6.76142	5.16561		Os01g0136300	Os02g0103700	Os04g0589800	6.89338	5.16347
Os11g0170900	Os05g0103300	Os01g0155800	6.64806	4.36337		Os11g0136400	Os05g0103800	Os02g0257200	6.7268	6.07164
Os03g0171600	Os03g0103400	Os04g0610600	6.62712	3.52695		Os05g0136800	Os04g0103800	Os04g0386700	6.68478	5.85292
Os08g0171700	Os05g0103400	Os01g0728700	6.52601	3.25992		Os08g0137800	Os04g0103900	Os05g0468800	6.66511	5.11443
Os03g0172850	Os04g0103500	Os06g0341300	6.51897	3.9389		Os11g0139700	Os01g0104200	Os07g0638300	6.61954	5.89427
Os07g0173700	Os05g0103800	Os02g0257200	6.48461	4.44457		Os04g0140400	Os06g0104400	Os01g0155800	6.56288	4.91746
Os07g0178800	Os04g0103800	Os03g0286900	6.46699	4.52601		Os02g0140500	Os08g0104900	Os01g0654400	6.52498	4.0913
Os07g0181500	Os01g0104200	Os07g0638300	6.45872	4.82169		Os01g0141000	Os03g0105500	Os05g0140800	6.50715	5.07824
Os03g0183050	Os06g0104300	Os05g0468800	6.44942	2.71416		Os01g0142300	Os07g0105600	Os01g0348900	6.44205	5.17379
Os04g0184100	Os01g0104350	Os12g0147200	6.43798	3.8549		Os06g0143700	Os12g0105600	Os05g0151200	6.43085	5.13234
Os04g0186400	Os07g0104366	Os01g0348900	6.39841	3.20658		Os11g0146200	Os07g0105750	Os06g0246500	6.40861	6.27472
Os07g0190000	Os12g0104400	Os03g0111300	6.3415	4.25193		Os06g0147000	Os07g0105900	Os11g0659200	6.39165	6.89354
Os10g0190100	Os11g0104400	Os08g0327700	6.28258	4.82206		Os10g0149000	Os12g0106000	Os05g0122700	6.37354	5.16994
Os07g0190800	Os08g0104600	Os04g0386700	6.26505	4.09107		Os10g0149100	Os08g0106100	Os02g0649300	6.35147	5.56155
Os10g0191300	Os10g0104900	Os06g0110200	6.22185	3.67366		Os10g0149200	Os05g0106200	Os11g0533400	6.29859	5.67993
Os01g0195300	Os08g0104900	Os02g0649300	6.20148	4.57388		Os05g0149400	Os01g0106400	Os09g0127700	6.21621	5.43162
Os01g0196300	Os07g0105000	Os09g0344500	6.19331	3.47826		Os06g0151025	Os08g0106501	Os06g0681200	6.19202	4.86269
Os03g0197100	Os05g0105050	Os05g0550600	6.19028	2.74534		Os05g0155400	Os07g0106700	Os07g0418700	6.14497	5.71131
Os05g0198200	Os04g0105100	Os01g0225600	6.16858	3.08282		Os06g0157125	Os09g0106700	Os03g0820500	6.13067	5.53048
Os04g0201500	Os04g0105200	Os01g0794400	6.15777	4.00606		Os11g0164900	Os06g0106800	Os01g0728700	6.11793	4.93992
Os11g0208800	Os03g0105500	Os11g0533400	6.0633	3.98418		Os07g0164900	Os07g0107100	Os03g0322900	6.10726	4.81019
Os02g0212500	Os07g0105600	Os01g0654400	6.05959	2.72738		Os01g0170600	Os02g0107200	Os05g0550600	6.04969	4.41314
Os11g0212900	Os03g0105600	Os02g0258800	5.97742	3.94095		Os08g0171000	Os04g0107300	Os01g0794400	6.04182	5.18331
Os02g0216400	Os07g0105700	Os06g0324400	5.95708	2.48285		Os03g0172100	Os07g0107300	Os06g0698300	6.02553	5.11859
Os07g0217600	Os08g0105800	Os12g0464400	5.94513	2.19085		Os01g0172800	Os09g0107400	Os12g0147200	6.01045	4.71469
Os05g0217700	Os01g0106300	Os08g0320900	5.88721	2.53224		Os12g0176300	Os04g0107600	Os11g0592000	5.94652	5.49479
Os01g0220500	Os12g0106300	Os05g0349800	5.81337	4.42963		Os12g0178000	Os11g0107600	Os10g0548100	5.92542	5.26301
Os03g0223100	Os01g0106400	Os03g0277300	5.8122	3.33235		Os05g0179300	Os06g0107700	Os06g0324400	5.89654	4.008
Os06g0227300	Os08g0106501	Os05g0373900	5.77148	4.40136		Os03g0180800	Os03g0107700	Os05g0373900	5.88886	6.03854
Os02g0230250	Os09g0106700	Os10g0178000	5.77142	6.02188		Os10g0180800	Os12g0108000	Os07g0529000	5.82461	2.28873
Os06g0230301	Os06g0106800	Os06g0698300	5.71487	4.1026		Os04g0180900	Os12g0108100	Os05g0349800	5.79261	5.18051
Os03g0233000	Os11g0107000	Os06g0509900	5.67694	4.01789		Os12g0181600	Os07g0108300	Os05g0195101	5.78508	5.51525
Os06g0234600	Os07g0107300	Os02g0782500	5.66865	3.9826		Os12g0181701	Os05g0108600	Os09g0344500	5.7249	4.47361
Os03g0239200	Os09g0107400	Os05g0122700	5.6568	3.51726		Os03g0182800	Os12g0108600	Os03g0111300	5.71936	4.87574
Os02g0240100	Os06g0107700	Os05g0140800	5.64775	3.15244		Os02g0186400	Os11g0108650	Os10g0470100	5.70579	3.37698
Os02g0244700	Os03g0107700	Os09g0127700	5.6466	4.11831		Os12g0186600	Os11g0108700	Os11g0592100	5.57283	3.5479
Os05g0245300	Os04g0107900	Os10g0470100	5.60444	2.82661		Os03g0188500	Os11g0108800	Os12g0464400	5.46343	3.84718
Os06g0248500	Os08g0108100	Os05g0569500	5.59081	1.93373		Os12g0191601	Os11g0109000	Os06g0509900	5.4289	4.86821
Os06g0248600	Os04g0108101	Os05g0195101	5.56056	4.40632		Os06g0195800	Os12g0109000	Os10g0177200	5.40111	4.43589
Os06g0253100	Os07g0108300	Os03g0826800	5.55579	2.83232		Os06g0198500	Os04g0109100	Os03g0557900	5.37352	4.66817
Os11g0255300	Os06g0108600	Os08g0290700	5.53906	2.56221		Os08g0200600	Os01g0109432	Os05g0569500	5.3735	3.77465
Os09g0255400	Os10g0108700	Os02g0586900	5.51281	3.6201		Os06g0204400	Os11g0109700	Os04g0185600	5.33795	3.99488
Os11g0255500	Os06g0108900	Os03g0729000	5.48739	4.33676		Os10g0205700	Os10g0109900	Os04g0508500	5.33411	5.09992
Os11g0256900	Os04g0109100	Os07g0529000	5.48401	1.18761		Os02g0206400	Os03g0109900	Os04g0275950	5.32685	4.27298
Os06g0262800	Os06g0109200	Os10g0361900	5.48218	4.5794		Os06g0206900	Os07g0110000	Os04g0173800	5.2905	4.76793
Os02g0269600	Os12g0109200	Os07g0418700	5.43587	4.81128		Os02g0208675	Os02g0110101	Os03g0561283	5.2788	4.09782
Os03g0269601	Os11g0109500	Os11g0634350	5.3586	2.07265		Os11g0208850	Os01g0110200	Os01g0692100	5.26483	4.83654
Os03g0269700	Os06g0109500	Os03g0557900	5.34843	3.71073		Os11g0210500	Os05g0110300	Os04g0511200	5.25424	4.31515
Os04g0271700	Os10g0109600	Os10g0548100	5.32269	4.17861		Os01g0215700	Os12g0110475	Os02g0782500	5.23915	4.7993
Os03g0273200	Os06g0109600	Os03g0694000	5.28581	3.50579		Os12g0218100	Os02g0110600	Os01g0303300	5.23384	4.56677
Os02g0275200	Os03g0109900	Os03g0693900	5.26553	3.49587		Os06g0218800	Os08g0110700	Os05g0247800	5.16164	1.2264
Os03g0277600	Os07g0110000	Os05g0572700	5.2638	2.46226		Os06g0220100	Os09g0111100	Os03g0286900	5.16129	4.38159
Os03g0277700	Os11g0110066	Os09g0425200	5.26332	3.57501		Os06g0220600	Os04g0111350	Os02g0463401	5.15487	4.48913
Os05g0279850	Os01g0110200	Os01g0615100	5.22372	1.09191		Os03g0223100	Os12g0111500	Os03g0663800	5.14187	5.22909
Os05g0279900	Os12g0110300	Os09g0325700	5.21098	4.11707		Os01g0225500	Os10g0111800	Os03g0277300	5.13713	4.65718
Os07g0286000	Os01g0110400	Os03g0322900	5.11009	3.86651		Os03g0226200	Os02g0111800	Os09g0325700	5.13332	4.23972
Os01g0287600	Os12g0110475	Os02g0106100	5.10945	4.51179		Os11g0226966	Os11g0111900	Os07g0147550	5.0374	3.28235
Os03g0291500	Os08g0110600	Os02g0513100	5.08911	2.65887		Os06g0227300	Os01g0111900	Os11g0700900	5.02417	1.66654
Os11g0293800	Os08g0110700	Os03g0663800	5.058	3.10765		Os06g0230000	Os07g0112100	Os03g0330200	5.02067	4.2686
Os02g0306401	Os03g0110900	Os03g0305550	5.04745	2.45113		Os06g0230301	Os06g0112100	Os03g0305550	5.01183	4.03727
Os05g0312600	Os01g0111100	Os04g0275950	5.01415	3.19655		Os12g0230600	Os04g0112100	Os12g0437800	4.96652	3.22623
Os08g0331000	Os03g0111100	Os01g0303300	4.98386	3.57312		Os03g0237201	Os10g0112100	Os07g0129300	4.96452	1.60246
Os03g0336100	Os03g0111200	Os03g0561283	4.88462	2.85693		Os06g0239200	Os04g0112200	Os04g0167875	4.93168	4.32718
Os03g0339300	Os04g0111250	Os07g0209100	4.88456	2.74457		Os02g0240100	Os12g0112200	Os05g0572700	4.91069	3.83993
Os01g0342500	Os08g0111300	Os03g0663750	4.86496	3.13967		Os01g0241000	Os01g0112500	Os04g0344100	4.8796	3.72633
Os08g0346900	Os03g0111400	Os06g0221300	4.80805	2.46389		Os09g0247500	Os10g0112500	Os06g0731000	4.87538	5.86907
Os04g0347200	Os02g0111600	Os04g0510900	4.78969	2.75331		Os01g0248701	Os10g0112700	Os10g0492900	4.85764	4.27902
Os06g0349700	Os12g0111600	Os10g0492900	4.78397	3.54101		Os11g0250600	Os11g0112800	Os07g0209100	4.85603	4.33168
Os03g0351700	Os07g0111700	Os02g0463401	4.75957	3.12353		Os11g0255300	Os02g0112900	Os02g0824500	4.81795	4.45381
Os08g0357700	Os11g0111900	Os03g0663400	4.75337	3.11354		Os11g0255500	Os08g0113000	Os01g0214500	4.81094	3.37473
Os03g0362500	Os05g0112000	Os04g0541700	4.7171	3.33236		Os07g0258400	Os01g0113350	Os10g0361900	4.79111	5.58434
Os05g0366600	Os11g0112000	Os09g0278000	4.67981	1.91704		Os11g0260100	Os05g0113400	Os03g0826800	4.76672	2.81246
Os09g0367700	Os07g0112100	Os04g0167875	4.67274	3.83579		Os07g0261200	Os01g0113500	Os03g0663750	4.73215	4.93993
Os09g0368200	Os06g0112100	Os03g0330200	4.65465	2.50761		Os09g0264400	Os03g0113500	Os06g0221300	4.71466	3.56365
Os01g0369700	Os04g0112100	Os04g0513400	4.63888	2.71546		Os05g0267732	Os12g0113500	Os05g0399400	4.68873	4.02435
Os01g0369900	Os08g0112300	Os04g0185600	4.62595	2.52264		Os05g0267766	Os06g0113900	Os03g0130300	4.67441	3.79893
Os10g0370500	Os10g0112500	Os02g0824500	4.59447	3.87469		Os12g0270900	Os05g0114000	Os03g0663400	4.67387	3.7812
Os05g0375400	Os02g0112900	Os12g0626500	4.59338	1.25119		Os03g0273200	Os12g0114000	Os01g0124650	4.66545	2.63156
Os08g0384500	Os03g0113000	Os04g0173800	4.58839	5.01299		Os06g0274800	Os01g0114100	Os01g0615100	4.66106	2.52617
Os03g0386500	Os08g0113000	Os03g0130300	4.52214	1.80483		Os11g0275200	Os08g0114300	Os04g0510900	4.6476	3.94617
Os09g0388400	Os08g0113100	Os04g0691900	4.4741	2.25686		Os02g0276500	Os11g0114300	Os01g0159600	4.64344	2.30797
Os03g0388900	Os01g0113500	Os06g0498800	4.436	2.63019		Os12g0278101	Os11g0114600	Os01g0944900	4.63127	1.54583
Os03g0389601	Os12g0113500	Os07g0147550	4.43364	1.52586		Os06g0282000	Os03g0114800	Os04g0434400	4.60556	3.05762
Os01g0389700	Os12g0113550	Os04g0508500	4.42344	3.94364		Os03g0283100	Os12g0114800	Os10g0492600	4.57623	4.22318
Os03g0389700	Os12g0113600	Os01g0124650	4.41024	1.55126		Os11g0289700	Os11g0115100	Os03g0133100	4.56951	2.27979
Os08g0390200	Os11g0113700	Os01g0511100	4.40102	1.96144		Os07g0290800	Os04g0115200	Os12g0630500	4.5547	3.83582
Os09g0394600	Os12g0113700	Os05g0399400	4.39897	3.32764		Os07g0293000	Os12g0115500	Os02g0258800	4.54896	3.71716
Os10g0394700	Os05g0113900	Os03g0277500	4.36636	2.86607		Os01g0296200	Os04g0115500	Os03g0277500	4.5078	3.90236
Os10g0411100	Os05g0114000	Os10g0492600	4.34857	2.69563		Os09g0298200	Os04g0115700	Os02g0513100	4.492	3.75671
Os08g0414500	Os07g0114000	Os03g0159600	4.3441	1.57176		Os09g0298266	Os03g0115700	Os09g0425200	4.48488	4.24884
Os07g0417600	Os02g0114100	Os12g0478200	4.34306	2.27571		Os07g0298900	Os02g0115700	Os08g0508000	4.47175	1.68715
Os10g0419400	Os12g0114100	Os02g0537000	4.3352	5.15802		Os03g0305050	Os12g0115700	Os08g0320900	4.41012	3.43698
Os08g0425600	Os08g0114300	Os02g0783650	4.32635	1.20888		Os04g0316200	Os12g0115801	Os05g0560200	4.39234	3.40828
Os09g0426500	Os10g0114300	Os02g0756800	4.3244	2.98713		Os04g0322100	Os02g0115900	Os03g0793700	4.3805	5.11347
Os08g0428200	Os05g0114400	Os08g0444440	4.25098	3.23357		Os11g0323860	Os12g0116000	Os02g0140800	4.37801	3.4636
Os11g0428800	Os06g0114500	Os04g0404400	4.22549	2.31313		Os05g0323900	Os04g0116200	Os04g0513400	4.37131	4.22376
Os09g0431750	Os11g0114600	Os10g0177200	4.17751	2.52689		Os10g0330400	Os06g0116400	Os08g0290700	4.36594	2.54115
Os07g0432100	Os02g0114800	Os01g0692100	4.17425	2.4731		Os08g0334900	Os12g0116400	Os08g0467500	4.35801	3.33433
Os11g0432800	Os05g0114800	Os02g0140800	4.17118	2.36001		Os06g0335900	Os08g0117100	Os09g0472900	4.30337	2.60061
Os03g0439500	Os03g0115000	Os06g0668200	4.16666	2.91877		Os06g0335975	Os12g0117100	Os02g0139000	4.29782	2.96666
Os03g0439650	Os05g0115100	Os02g0259900	4.16198	2.46591		Os03g0341000	Os03g0117300	Os06g0650700	4.29331	3.36621
Os02g0448000	Os03g0115200	Os02g0783625	4.15996	1.36542		Os03g0342850	Os02g0117600	Os12g0629700	4.28163	1.66625
Os11g0449600	Os04g0115200	Os06g0553001	4.155	3.30972		Os10g0348900	Os12g0117700	Os10g0491000	4.27563	2.98677
Os05g0449600	Os11g0115375	Os01g0385400	4.12823	1.66778		Os06g0349700	Os05g0117798	Os01g0159000	4.21043	2.11014
Os09g0451266	Os12g0115500	Os02g0162600	4.12256	2.29727		Os06g0349750	Os12g0117800	Os03g0268600	4.17485	3.55336
Os10g0453000	Os01g0115566	Os02g0194700	4.11839	3.0455		Os01g0357100	Os08g0117900	Os02g0466400	4.164	1.57085
Os10g0454300	Os04g0115700	Os01g0136100	4.11759	1.72047		Os03g0360300	Os07g0117900	Os01g0136100	4.16041	3.75539
Os09g0457400	Os03g0115700	Os05g0195200	4.09815	2.6543		Os09g0364400	Os06g0118000	Os07g0129200	4.15765	1.37717
Os09g0459900	Os02g0115700	Os02g0139000	4.08445	2.1759		Os01g0368900	Os06g0118075	Os08g0444440	4.15384	3.54352
Os08g0460000	Os12g0115700	Os03g0388800	4.07652	1.06484		Os01g0369900	Os03g0118450	Os03g0340500	4.12695	3.31801
Os09g0460100	Os06g0115700	Os05g0170200	4.07102	1.48928		Os01g0370000	Os03g0118600	Os06g0242000	4.12386	2.48735
Os08g0465700	Os03g0115800	Os03g0693800	4.04669	2.1392		Os05g0372866	Os11g0118600	Os06g0244000	4.12287	2.40863
Os04g0469000	Os12g0115801	Os06g0223700	4.01052	3.00184		Os05g0375600	Os01g0118700	Os03g0381500	4.1203	3.06303
Os06g0470350	Os12g0115900	Os03g0381500	3.99662	2.05238		Os10g0376900	Os06g0118700	Os09g0278000	4.1189	2.74589
Os08g0470700	Os12g0116000	Os05g0247100	3.98385	1.71834		Os10g0380100	Os10g0118800	Os04g0607150	4.11107	2.38501
Os04g0475200	Os05g0116000	Os01g0214500	3.97549	2.19821		Os04g0380300	Os06g0118800	Os12g0455000	4.10615	4.93274
Os08g0476900	Os11g0116200	Os01g0276300	3.97142	1.69637		Os03g0388900	Os06g0118900	Os03g0729000	4.08479	4.0166
Os10g0478000	Os04g0116200	Os06g0553100	3.96559	2.84959		Os01g0392600	Os08g0118900	Os08g0518800	4.08192	3.2771
Os10g0479500	Os11g0116300	Os12g0630500	3.95997	3.32944		Os10g0394700	Os01g0119050	Os01g0866500	4.07826	3.2317
Os02g0483500	Os03g0116316	Os04g0434400	3.94471	1.3773		Os04g0394766	Os01g0119100	Os07g0418600	4.06949	3.8621
Os11g0488900	Os11g0116400	Os02g0759400	3.91125	2.16945		Os05g0397300	Os05g0119100	Os01g0511100	4.06102	3.08032
Os02g0503500	Os11g0116550	Os01g0866500	3.89486	2.06322		Os04g0399200	Os05g0119200	Os01g0206300	4.0602	3.93449
Os08g0507100	Os07g0116600	Os03g0793700	3.87912	3.27758		Os03g0400700	Os04g0119400	Os04g0126900	4.0534	3.34294
Os04g0507700	Os04g0116600	Os04g0607150	3.87196	1.34581		Os12g0406100	Os06g0119600	Os03g0197300	4.05294	4.44859
Os05g0508400	Os11g0116900	Os05g0460000	3.85993	2.81982		Os08g0407600	Os02g0119600	Os12g0123700	4.01504	3.68815
Os08g0508800	Os10g0117000	Os02g0809500	3.85475	1.75185		Os09g0408550	Os05g0119600	Os03g0623100	4.0084	2.25019
Os08g0509100	Os11g0117500	Os01g0266800	3.84761	1.31114		Os10g0409400	Os05g0119700	Os01g0297700	3.97478	1.0725
Os02g0514500	Os11g0117600	Os03g0268600	3.84627	3.30745		Os03g0411800	Os12g0119800	Os01g0633400	3.97208	3.50414
Os08g0519100	Os12g0117700	Os08g0472800	3.83675	2.25876		Os04g0412300	Os07g0119800	Os11g0702100	3.96011	1.18535
Os08g0520600	Os12g0117850	Os05g0171200	3.83667	2.69147		Os11g0412484	Os05g0119850	Os06g0498800	3.94877	3.05624
Os09g0520800	Os08g0117900	Os12g0437800	3.83056	1.82031		Os07g0421300	Os12g0120000	Os04g0691900	3.92866	3.16621
Os10g0521500	Os01g0117900	Os06g0650700	3.82032	2.45366		Os04g0423600	Os06g0120200	Os10g0173000	3.92809	3.65858
Os10g0521550	Os04g0117900	Os03g0133100	3.80758	1.79628		Os05g0424300	Os01g0120300	Os08g0112300	3.89932	1.94738
Os04g0524600	Os10g0118200	Os07g0418600	3.8062	3.36752		Os09g0426100	Os07g0120650	Os07g0271000	3.89744	2.48267
Os04g0524700	Os11g0118400	Os10g0173000	3.80028	3.12376		Os05g0427400	Os05g0120700	Os10g0416800	3.89057	1.95367
Os07g0526600	Os03g0118450	Os04g0266900	3.79645	2.27347		Os11g0427800	Os02g0120800	Os07g0643000	3.88441	1.90368
Os09g0526700	Os03g0118600	Os01g0733001	3.77902	1.91649		Os11g0428800	Os01g0121500	Os01g0276300	3.88075	2.46785
Os04g0526800	Os01g0118700	Os02g0466400	3.75819	1.31375		Os11g0435100	Os06g0121500	Os06g0227500	3.85925	2.93504
Os10g0528900	Os06g0118700	Os03g0340500	3.74403	1.65439		Os09g0436800	Os02g0121500	Os12g0626500	3.85413	2.59716
Os08g0529800	Os06g0118800	Os01g0962100	3.72061	2.20598		Os12g0438600	Os01g0121600	Os02g0106100	3.85313	4.2027
Os06g0530600	Os07g0119000	Os02g0232000	3.71059	2.90861		Os05g0439100	Os03g0121700	Os08g0458200	3.85236	1.74334
Os05g0530701	Os01g0119050	Os09g0378700	3.6939	1.70659		Os05g0439400	Os05g0121800	Os10g0465700	3.85049	4.21117
Os09g0537700	Os01g0119100	Os11g0151800	3.68045	1.25498		Os09g0447000	Os04g0121900	Os11g0126900	3.85011	3.4128
Os07g0539100	Os05g0119100	Os03g0699000	3.66972	2.04087		Os08g0448000	Os07g0122000	Os12g0630100	3.84622	3.03747
Os07g0539900	Os05g0119200	Os06g0697200	3.64333	1.554		Os09g0448200	Os10g0122000	Os03g0694000	3.82796	3.71558
Os07g0542400	Os04g0119400	Os11g0592000	3.6408	2.40677		Os04g0448950	Os07g0122100	Os06g0553001	3.82009	3.38496
Os10g0542900	Os06g0119600	Os09g0110300	3.63694	2.32354		Os11g0449600	Os03g0122200	Os08g0346900	3.81543	1.11449
Os05g0543600	Os02g0119600	Os03g0689300	3.61314	2.12931		Os05g0449600	Os07g0122200	Os01g0128200	3.79188	2.62958
Os04g0545250	Os07g0119800	Os03g0654700	3.60378	1.81797		Os04g0451700	Os05g0122600	Os06g0651200	3.78789	3.15645
Os09g0545300	Os03g0119900	Os06g0697000	3.59977	1.93672		Os10g0453900	Os02g0122700	Os05g0170200	3.78717	2.77863
Os09g0547100	Os12g0120100	Os02g0259850	3.59812	1.66376		Os10g0456000	Os08g0122700	Os07g0422100	3.78533	3.48803
Os09g0547500	Os06g0120200	Os01g0571300	3.59608	2.24819		Os04g0456700	Os08g0122800	Os01g0733001	3.78011	2.25781
Os07g0551700	Os11g0120300	Os02g0740500	3.5859	2.72702		Os09g0457400	Os05g0123100	Os01g0844300	3.77575	2.24363
Os09g0557500	Os01g0120300	Os11g0582300	3.58246	2.61172		Os12g0458100	Os05g0123200	Os06g0668200	3.76133	3.59373
Os10g0558750	Os02g0120600	Os03g0197300	3.58005	2.16064		Os09g0460100	Os12g0123500	Os08g0544400	3.76063	3.16808
Os07g0559100	Os01g0121000	Os04g0126900	3.57315	2.25919		Os09g0460300	Os03g0123500	Os04g0404400	3.75997	2.15428
Os12g0559250	Os12g0121150	Os12g0510750	3.56569	1.72688		Os05g0460600	Os07g0123500	Os09g0378700	3.75638	2.64105
Os08g0560900	Os11g0121300	Os05g0474600	3.56036	1.45576		Os11g0461000	Os12g0123800	Os01g0692050	3.74759	2.95237
Os06g0561000	Os06g0121500	Os10g0465700	3.55534	3.09778		Os02g0467000	Os08g0123833	Os01g0727700	3.73768	2.3919
Os06g0562300	Os07g0121500	Os04g0578550	3.54017	2.25021		Os02g0467600	Os08g0124000	Os11g0182500	3.73763	2.84561
Os12g0567500	Os02g0121700	Os01g0159000	3.5263	1.09368		Os08g0469600	Os07g0124100	Os04g0541700	3.73237	3.05751
Os02g0569400	Os03g0121700	Os03g0218500	3.50612	2.35918		Os04g0470901	Os08g0124100	Os04g0607500	3.71833	3.1767
Os06g0569500	Os04g0121900	Os06g0651200	3.49875	2.78204		Os04g0474900	Os03g0124500	Os03g0377700	3.71717	3.14802
Os07g0575600	Os07g0122000	Os01g0226400	3.49598	1.8195		Os06g0475400	Os12g0124700	Os10g0178800	3.71063	3.45894
Os05g0576600	Os06g0122001	Os05g0500200	3.49389	2.72227		Os07g0475700	Os07g0124700	Os08g0472800	3.70247	3.03748
Os06g0579100	Os07g0122200	Os01g0633400	3.49105	2.62096		Os08g0481700	Os01g0124700	Os03g0693900	3.70193	3.54924
Os03g0581650	Os02g0122600	Os12g0123700	3.48543	2.64315		Os08g0482700	Os01g0124900	Os01g0615050	3.69961	2.03801
Os05g0582000	Os08g0122700	Os08g0467500	3.477	2.1158		Os08g0485000	Os06g0125000	Os01g0734000	3.69514	1.65788
Os05g0582600	Os08g0122800	Os01g0372100	3.44947	1.91065		Os10g0490100	Os12g0125000	Os03g0734200	3.69136	2.72741
Os02g0584200	Os05g0123000	Os11g0132600	3.44725	1.7768		Os10g0491400	Os03g0125000	Os04g0486950	3.68977	1.90383
Os01g0584900	Os11g0123033	Os05g0560200	3.43137	2.52732		Os10g0491450	Os03g0125100	Os01g0962100	3.68051	2.64179
Os06g0586000	Os12g0123500	Os01g0692050	3.43016	2.18718		Os09g0492700	Os05g0125250	Os07g0664600	3.64375	2.04299
Os04g0588700	Os07g0123900	Os10g0178800	3.41779	2.02599		Os04g0493400	Os12g0125300	Os06g0243900	3.63372	2.14765
Os05g0590300	Os08g0124000	Os05g0457200	3.4162	3.27289		Os04g0494100	Os05g0125350	Os05g0474600	3.62455	2.58679
Os06g0594400	Os03g0124000	Os04g0558700	3.41211	2.49231		Os07g0496401	Os02g0125400	Os02g0756800	3.59331	2.42673
Os06g0594600	Os08g0124100	Os01g0228500	3.3325	1.46125		Os05g0499800	Os05g0125450	Os03g0734100	3.56899	2.36578
Os06g0594700	Os03g0124500	Os07g0539300	3.33176	1.14073		Os08g0501900	Os02g0125700	Os04g0108600	3.55903	3.77599
Os02g0599150	Os01g0124700	Os04g0409900	3.33005	2.25531		Os12g0503000	Os11g0125900	Os01g0571300	3.55622	3.13733
Os07g0601600	Os01g0124900	Os01g0727700	3.32538	1.29401		Os02g0504000	Os09g0125900	Os11g0582300	3.54899	3.36108
Os07g0604400	Os03g0125000	Os06g0160700	3.32131	2.45822		Os09g0504000	Os12g0126000	Os11g0132600	3.54554	3.11378
Os07g0604433	Os07g0125201	Os11g0126900	3.31028	1.78301		Os04g0504000	Os11g0126100	Os01g0656200	3.53918	3.36497
Os07g0605350	Os02g0125400	Os04g0607500	3.30929	2.09989		Os02g0511600	Os01g0126100	Os06g0553100	3.53304	2.98061
Os01g0607200	Os05g0125450	Os03g0340601	3.25141	1.03024		Os09g0513500	Os09g0126250	Os02g0537000	3.53129	4.33658
Os04g0615200	Os05g0125500	Os02g0158900	3.23762	1.9173		Os02g0514500	Os03g0126300	Os02g0740500	3.52685	2.93187
Os02g0616100	Os02g0125700	Os03g0607200	3.22807	2.36889		Os12g0518200	Os02g0126400	Os05g0247100	3.51906	2.53241
Os04g0617900	Os04g0125700	Os06g0682900	3.21466	2.36048		Os04g0518400	Os01g0126401	Os11g0634350	3.49703	3.38737
Os04g0619800	Os11g0125900	Os03g0644600	3.20432	2.13822		Os10g0519300	Os06g0126500	Os03g0340601	3.48998	2.79629
Os04g0625200	Os09g0125900	Os03g0623100	3.19316	1.29941		Os09g0520800	Os04g0126500	Os12g0635400	3.48943	2.15755
Os11g0625900	Os11g0126100	Os03g0377700	3.18881	2.14548		Os10g0521000	Os01g0126600	Os10g0437500	3.47889	1.97194
Os07g0627000	Os07g0126100	Os03g0624300	3.18574	1.58502		Os10g0521550	Os03g0126800	Os02g0555300	3.46861	2.51741
Os07g0627600	Os03g0126300	Os03g0266300	3.17609	1.79424		Os06g0524400	Os11g0126800	Os02g0809500	3.45831	2.68154
Os12g0628600	Os08g0126350	Os07g0271000	3.17212	1.45862		Os04g0524600	Os03g0126825	Os01g0702500	3.44664	2.6
Os04g0635350	Os11g0126400	Os06g0318800	3.16675	1.52884		Os07g0526600	Os06g0127000	Os06g0697200	3.43563	2.56448
Os04g0635400	Os01g0126401	Os01g0656200	3.15058	2.68538		Os10g0527601	Os08g0127100	Os03g0377600	3.43425	2.76668
Os04g0644400	Os07g0126500	Os08g0205800	3.14957	1.30842		Os08g0529000	Os05g0127200	Os04g0266900	3.41022	3.33702
Os01g0649900	Os06g0126500	Os02g0555300	3.14282	1.07162		Os08g0530300	Os04g0127300	Os10g0360100	3.40326	1.73424
Os01g0651350	Os01g0126600	Os09g0482550	3.141	2.01806		Os07g0531200	Os09g0127300	Os07g0480900	3.40283	3.46928
Os03g0651800	Os03g0126700	Os02g0622500	3.12369	2.40008		Os08g0531900	Os01g0127450	Os03g0197175	3.40029	2.52624
Os04g0653600	Os03g0126800	Os06g0142200	3.07982	1.06957		Os08g0536800	Os05g0127500	Os03g0689300	3.39806	3.05079
Os11g0655900	Os03g0126825	Os05g0130100	3.0735	1.41592		Os09g0539000	Os01g0127600	Os12g0628600	3.39685	1.55662
Os02g0656600	Os08g0127100	Os04g0513550	3.06172	1.44207		Os07g0539100	Os10g0127900	Os05g0171200	3.39396	3.27467
Os07g0658600	Os05g0127200	Os06g0227500	3.04445	2.04406		Os10g0539650	Os03g0128000	Os03g0327800	3.38478	1.67599
Os03g0661600	Os05g0127266	Os08g0518800	3.0377	1.91594		Os05g0540200	Os01g0128000	Os05g0195200	3.38331	3.1941
Os03g0663500	Os04g0127300	Os06g0349800	3.03648	1.33922		Os09g0540600	Os08g0128200	Os12g0187800	3.38101	2.71771
Os07g0663800	Os09g0127300	Os01g0583100	3.02395	2.49444		Os01g0541800	Os09g0128400	Os09g0532000	3.36086	2.15401
Os03g0664800	Os01g0127450	Os04g0469500	3.00943	1.66334		Os07g0541900	Os11g0128500	Os01g0385400	3.35957	2.95156
Os02g0669366	Os05g0127500	Os07g0602900	3.00599	2.10061		Os07g0542400	Os02g0129000	Os04g0513550	3.35503	3.13529
Os02g0670900	Os06g0127500	Os10g0491000	2.98792	1.47967		Os02g0542600	Os03g0129100	Os08g0205800	3.3518	1.69067
Os03g0676400	Os01g0127600	Os07g0673900	2.98554	1.05053		Os05g0542900	Os12g0129300	Os02g0618400	3.34944	2.59072
Os07g0677100	Os12g0127800	Os01g0136200	2.98067	1.139		Os01g0543100	Os12g0129350	Os03g0661600	3.34868	2.64849
Os01g0681900	Os03g0128000	Os02g0592833	2.97957	2.12513		Os05g0546500	Os08g0129600	Os12g0478200	3.33348	2.41286
Os02g0686700	Os01g0128000	Os02g0528200	2.97901	1.36894		Os06g0547400	Os02g0129700	Os10g0490800	3.33332	1.59244
Os02g0689900	Os01g0128200	Os12g0530300	2.97782	1.18938		Os09g0548700	Os01g0130000	Os02g0755900	3.33139	2.05737
Os11g0690466	Os08g0128200	Os03g0734100	2.97742	1.881		Os04g0550200	Os01g0130100	Os06g0223700	3.33022	3.17946
Os06g0695300	Os01g0128250	Os03g0377600	2.97495	1.91232		Os05g0550300	Os12g0130200	Os10g0538200	3.32395	-1.36392
Os01g0695800	Os03g0128300	Os10g0524600	2.95862	2.18652		Os04g0552000	Os08g0130250	Os02g0158900	3.32171	2.44935
Os01g0701500	Os03g0128800	Os07g0627500	2.94647	1.97157		Os08g0556200	Os07g0130400	Os10g0133166	3.31081	1.32819
Os11g0701800	Os02g0129000	Os12g0187800	2.93327	1.89859		Os09g0557500	Os05g0130400	Os03g0624300	3.30564	2.67358
Os01g0704300	Os06g0129100	Os04g0167900	2.93215	2.05399		Os10g0557900	Os02g0130600	Os03g0266300	3.28677	2.18528
Os01g0706800	Os07g0129300	Os01g0702500	2.93081	1.86337		Os12g0559200	Os11g0131100	Os02g0759400	3.2836	2.97232
Os03g0711400	Os02g0129300	Os03g0244200	2.92917	1.64946		Os12g0559934	Os07g0131375	Os11g0151800	3.27144	1.81051
Os02g0718600	Os03g0129400	Os11g0634200	2.92841	1.59266		Os10g0563900	Os12g0131400	Os04g0653700	3.26622	1.13873
Os03g0726500	Os07g0129700	Os01g0206300	2.92261	2.72178		Os12g0567300	Os05g0131500	Os01g0226400	3.26516	2.50421
Os03g0727000	Os02g0129700	Os02g0530600	2.92238	1.47543		Os12g0568500	Os11g0131800	Os03g0197200	3.26299	2.37634
Os02g0732600	Os01g0130000	Os07g0188700	2.90355	2.21121		Os10g0569500	Os11g0131900	Os03g0734300	3.261	2.0345
Os01g0733500	Os01g0130100	Os01g0200300	2.89753	1.84908		Os09g0570800	Os03g0131950	Os07g0684800	3.25609	1.99275
Os03g0734000	Os01g0130200	Os12g0616800	2.88664	1.92972		Os12g0576732	Os05g0132100	Os03g0388800	3.25238	2.17463
Os02g0734600	Os12g0130200	Os05g0138300	2.88135	1.53412		Os12g0577700	Os02g0132200	Os03g0288000	3.24957	1.34878
Os02g0740400	Os08g0130250	Os01g0658900	2.87967	1.93507		Os04g0581000	Os09g0132200	Os09g0110300	3.24885	3.22161
Os02g0759900	Os05g0130300	Os01g0692000	2.87599	1.23928		Os07g0583600	Os09g0132900	Os06g0207200	3.23947	1.46373
Os03g0760200	Os08g0130400	Os12g0242500	2.87453	3.31085		Os02g0584700	Os03g0132900	Os03g0168300	3.2373	1.53548
Os02g0765600	Os06g0130800	Os01g0846150	2.86264	2.6606		Os02g0585100	Os03g0133000	Os03g0663500	3.2355	1.98294
Os01g0770700	Os05g0131100	Os02g0681000	2.85086	1.64615		Os04g0586100	Os06g0133000	Os03g0712800	3.21152	2.48571
Os01g0795400	Os11g0131100	Os10g0565401	2.84989	1.09641		Os07g0587200	Os11g0133001	Os07g0627500	3.20814	2.80985
Os01g0796000	Os02g0131400	Os01g0765400	2.81885	2.20341		Os05g0590000	Os10g0133100	Os01g0372100	3.19785	2.72693
Os02g0820800	Os02g0131800	Os02g0106201	2.81244	2.19715		Os01g0591250	Os01g0133100	Os05g0457200	3.19327	3.05299
Os01g0824600	Os11g0131800	Os01g0950900	2.79409	1.73807		Os11g0591800	Os10g0133133	Os02g0259900	3.18323	2.72184
Os01g0826000	Os03g0131900	Os09g0482300	2.78494	1.69937		Os05g0595000	Os06g0133500	Os01g0266800	3.16987	2.14861
Os03g0830400	Os10g0132300	Os01g0867300	2.77275	1.82796		Os02g0595200	Os03g0133500	Os01g0628900	3.16587	1.53135
Os03g0830500	Os06g0132400	Os03g0273800	2.77224	1.2896		Os05g0595300	Os06g0133800	Os03g0654700	3.14686	2.70046
Os02g0833900	Os02g0132500	Os07g0684800	2.75843	1.28559		Os12g0596201	Os12g0133800	Os01g0867400	3.1281	2.93357
Os01g0841700	Os08g0133000	Os12g0121000	2.74193	2.10848		Os04g0597800	Os01g0133832	Os02g0527200	3.12421	2.3495
Os01g0842500	Os01g0133100	Os01g0867400	2.74144	1.93801		Os07g0601600	Os03g0133900	Os01g0699400	3.11259	1.594
Os01g0843800	Os10g0133166	Os03g0327600	2.74121	1.63822		Os07g0602100	Os11g0134232	Os06g0349800	3.11071	2.23999
Os03g0849900	Os01g0133200	Os05g0568100	2.73585	1.55987		Os07g0604400	Os10g0134250	Os03g0159600	3.10765	1.93289
Os01g0868000	Os03g0133400	Os01g0627800	2.73542	1.26131		Os07g0604433	Os11g0134300	Os02g0232000	3.09631	2.68484
Os01g0889900	Os06g0133400	Os05g0457300	2.73087	2.63118		Os03g0604566	Os05g0134400	Os02g0592833	3.09612	3.42177
Os01g0907600	Os06g0133500	Os11g0505300	2.71325	1.04602		Os04g0606200	Os03g0134500	Os03g0218500	3.08583	2.89818
Os01g0913600	Os09g0133600	Os08g0425800	2.71147	1.75297		Os02g0606700	Os10g0134500	Os05g0399300	3.08527	1.98887
Os01g0919100	Os06g0133800	Os09g0441000	2.70713	2.24449		Os04g0608300	Os11g0134600	Os03g0663600	3.07404	2.13328
Os01g0920500	Os03g0133800	Os02g0247800	2.70611	1.39132		Os02g0610700	Os12g0134700	Os10g0463800	3.06368	2.10539
Os01g0930400	Os03g0133825	Os02g0498666	2.69283	2.09485		Os04g0614500	Os11g0134700	Os08g0395700	3.05106	1.92597
Os01g0940800	Os03g0133850	Os05g0249500	2.69002	1.28832		Os04g0615200	Os01g0134700	Os09g0570850	3.04829	1.03485
Os01g0959100	Os07g0134000	Os07g0422100	2.68273	2.42119		Os02g0616100	Os12g0135000	Os02g0530600	3.04611	2.50457
	Os11g0134232	Os04g0658200	2.67828	1.16153		Os04g0617900	Os11g0135000	Os04g0578550	3.03046	2.54173
	Os10g0134250	Os01g0846300	2.67307	2.6071		Os07g0618000	Os12g0135100	Os03g0200200	3.02107	3.04073
	Os02g0134300	Os08g0286500	2.66338	1.03283		Os07g0618400	Os09g0135100	Os04g0469500	3.01712	2.4072
	Os11g0134300	Os02g0503900	2.66137	1.546		Os02g0620600	Os09g0135200	Os03g0607200	3.01283	2.4586
	Os05g0134400	Os10g0389300	2.65641	1.51321		Os07g0626500	Os02g0135200	Os09g0469300	3.00978	2.20788
	Os10g0134500	Os09g0426000	2.65328	1.67098		Os02g0626532	Os11g0135300	Os01g0738400	2.99439	2.08479
	Os05g0134700	Os03g0347500	2.64063	2.89898		Os06g0626700	Os05g0135500	Os02g0783625	2.98902	2.2369
	Os11g0134700	Os07g0683600	2.63951	2.14281		Os07g0627000	Os07g0135550	Os02g0247800	2.98466	2.42059
	Os01g0134700	Os03g0701100	2.63717	1.4223		Os12g0630200	Os01g0135700	Os10g0118200	2.95957	3.45742
	Os06g0134800	Os05g0355400	2.63435	1.43514		Os04g0630300	Os10g0135833	Os04g0460300	2.95716	2.19585
	Os03g0134900	Os01g0767600	2.62881	1.93476		Os04g0630400	Os01g0136000	Os08g0286500	2.95422	2.50281
	Os05g0135000	Os01g0284900	2.61187	1.14549		Os04g0630800	Os01g0136050	Os03g0363100	2.94944	1.01965
	Os12g0135000	Os06g0695400	2.60266	1.2694		Os07g0632000	Os06g0136300	Os08g0173600	2.94615	1.44638
	Os03g0135100	Os05g0537400	2.59991	1.5077		Os07g0635500	Os03g0136500	Os12g0121000	2.94437	2.61195
	Os09g0135100	Os03g0767800	2.59891	1.4139		Os07g0637000	Os10g0136950	Os07g0132500	2.94034	1.97516
	Os10g0135100	Os03g0200200	2.59873	2.59076		Os12g0637100	Os11g0137000	Os01g0846150	2.94017	2.79025
	Os09g0135200	Os09g0437500	2.59006	1.0768		Os02g0638650	Os05g0137000	Os02g0106201	2.93981	3.23611
	Os05g0135200	Os01g0246400	2.58451	1.42293		Os02g0639100	Os10g0137100	Os01g0748150	2.93717	3.10112
	Os05g0135400	Os11g0417800	2.58085	1.21339		Os12g0641200	Os04g0137100	Os11g0582000	2.93407	1.78607
	Os05g0135450	Os01g0644000	2.57428	1.04279		Os01g0654100	Os05g0137100	Os06g0682900	2.93326	2.7395
	Os05g0135500	Os11g0702100	2.56677	-1.64235		Os02g0656600	Os05g0137200	Os05g0568100	2.93193	2.26202
	Os10g0135600	Os10g0389200	2.5573	1.35865		Os04g0659800	Os02g0137200	Os01g0644000	2.93117	2.61054
	Os03g0135700	Os01g0719125	2.55409	1.26821		Os07g0661000	Os04g0137201	Os05g0500200	2.91217	2.84104
	Os10g0135833	Os09g0440300	2.55206	1.19613		Os11g0664400	Os10g0137300	Os05g0460000	2.91202	2.67857
	Os01g0136000	Os05g0220600	2.54722	1.28596		Os11g0673200	Os02g0137600	Os01g0658900	2.91199	2.39489
	Os01g0136050	Os05g0477900	2.53724	1.62098		Os03g0683800	Os03g0137600	Os09g0379600	2.90623	2.18901
	Os06g0136300	Os05g0475475	2.53626	1.03027		Os02g0685350	Os10g0137700	Os04g0186400	2.90586	1.62304
	Os05g0136400	Os05g0516550	2.53058	1.32772		Os03g0686500	Os02g0138000	Os12g0530300	2.90493	1.76899
	Os03g0136500	Os05g0519700	2.52656	1.46012		Os02g0686700	Os12g0138050	Os01g0602400	2.89866	1.35926
	Os06g0136650	Os11g0670900	2.52023	2.31629		Os07g0688700	Os10g0138100	Os12g0510750	2.89638	2.10784
	Os06g0136900	Os03g0348900	2.50429	1.08558		Os02g0689900	Os01g0138800	Os02g0736400	2.88948	1.66943
	Os10g0137100	Os03g0817200	2.50229	1.14432		Os11g0690466	Os02g0138900	Os06g0168700	2.88818	2.40044
	Os05g0137200	Os02g0773200	2.48919	1.17874		Os11g0691300	Os08g0139000	Os03g0644600	2.87779	2.74487
	Os11g0137200	Os10g0565300	2.47993	1.42598		Os07g0694300	Os02g0139100	Os01g0950900	2.87611	2.38054
	Os05g0137400	Os06g0166400	2.47948	1.45763		Os07g0694325	Os08g0139100	Os08g0412800	2.87585	1.05028
	Os03g0137600	Os01g0391100	2.47912	1.19057		Os03g0697200	Os06g0139200	Os11g0505300	2.86578	1.97624
	Os10g0137700	Os04g0430200	2.47242	1.93881		Os01g0698500	Os12g0139300	Os07g0673900	2.86564	2.01349
	Os02g0137700	Os09g0400700	2.47142	1.0017		Os06g0698711	Os08g0139500	Os10g0542900	2.84557	2.08973
	Os05g0138000	Os02g0753800	2.46876	1.37181		Os03g0699700	Os01g0139700	Os05g0249500	2.82357	1.73909
	Os10g0138100	Os02g0527200	2.45546	1.33517		Os06g0704450	Os05g0140100	Os04g0476600	2.8187	1.96298
	Os03g0138500	Os02g0685200	2.45456	1.59514		Os01g0706700	Os07g0140232	Os01g0159800	2.81084	2.19051
	Os02g0138900	Os06g0258000	2.45319	1.96384		Os06g0707800	Os05g0140300	Os10g0361876	2.80663	1.88328
	Os11g0138900	Os03g0796000	2.44908	1.3165		Os03g0710700	Os03g0140700	Os08g0153900	2.80384	1.55397
	Os01g0138900	Os03g0626700	2.44634	1.65632		Os02g0716800	Os01g0140700	Os01g0848900	2.79656	1.57714
	Os01g0139000	Os04g0390800	2.44602	1.06348		Os02g0719000	Os06g0140800	Os03g0374600	2.79598	1.48284
	Os02g0139100	Os01g0915000	2.42901	1.98055		Os01g0720400	Os03g0141000	Os09g0472700	2.79252	1.17375
	Os06g0139200	Os02g0574500	2.41146	1.25047		Os02g0720900	Os11g0141400	Os05g0516550	2.79181	2.02381
	Os11g0139600	Os12g0554100	2.41045	1.7744		Os02g0726000	Os06g0141400	Os02g0579000	2.78649	1.58887
	Os08g0139700	Os01g0200350	2.4033	1.20551		Os02g0730900	Os04g0141400	Os05g0519700	2.78397	2.38083
	Os10g0140200	Os11g0582400	2.40213	1.84304		Os02g0732600	Os06g0141600	Os08g0287200	2.78084	1.72877
	Os07g0140232	Os01g0794650	2.40109	1.12357		Os03g0734000	Os01g0142100	Os02g0250600	2.78032	3.04705
	Os08g0140300	Os04g0175600	2.39713	-1.03251		Os03g0737300	Os06g0142200	Os07g0621600	2.76765	2.02037
	Os04g0140400	Os04g0476600	2.39317	1.29429		Os01g0749000	Os06g0142300	Os02g0622500	2.75584	2.45997
	Os06g0140400	Os01g0585100	2.39117	1.57642		Os02g0759900	Os06g0142350	Os02g0828100	2.74407	1.34772
	Os03g0140400	Os11g0592100	2.37488	1.5513		Os02g0765600	Os11g0142400	Os02g0498666	2.74308	2.67508
	Os08g0140500	Os01g0191200	2.37482	2.2462		Os03g0770900	Os06g0142400	Os07g0118300	2.73673	2.16349
	Os06g0140700	Os02g0136150	2.36941	1.93121		Os03g0785900	Os05g0142400	Os01g0765400	2.73413	2.39067
	Os03g0141100	Os04g0679600	2.36313	1.42262		Os03g0788200	Os04g0142400	Os01g0606900	2.73261	1.50794
	Os02g0141300	Os01g0719100	2.35868	1.18059		Os03g0790900	Os05g0142500	Os05g0509500	2.73238	1.45038
	Os06g0141400	Os05g0446900	2.35349	1.63149		Os02g0791400	Os07g0142600	Os02g0259850	2.72858	2.46563
	Os06g0142300	Os02g0658200	2.35256	1.2863		Os01g0793300	Os03g0142800	Os11g0417800	2.72486	1.24042
	Os05g0142400	Os02g0668000	2.35202	1.26358		Os02g0794500	Os06g0142800	Os11g0582400	2.72034	3.19201
	Os10g0142600	Os05g0499800	2.35037	1.70685		Os03g0800000	Os01g0142800	Os11g0634200	2.71614	2.42618
	Os03g0142800	Os06g0140900	2.34118	1.23224		Os03g0803600	Os12g0142900	Os10g0558700	2.71456	1.5216
	Os01g0142800	Os03g0659300	2.33785	1.50763		Os03g0804900	Os10g0142900	Os11g0151700	2.71327	1.66665
	Os12g0142900	Os04g0673700	2.33337	1.51147		Os01g0810800	Os03g0143200	Os01g0794650	2.71306	2.76303
	Os10g0142900	Os09g0272200	2.33157	1.67669		Os01g0817633	Os05g0144100	Os05g0355400	2.71086	1.55989
	Os06g0143100	Os10g0361876	2.32677	1.34896		Os01g0819100	Os01g0144200	Os07g0188700	2.70429	2.67859
	Os05g0143300	Os11g0643600	2.324	2.02312		Os03g0820300	Os11g0144900	Os03g0268750	2.70214	2.2814
	Os08g0143700	Os03g0141200	2.3036	1.11715		Os03g0820400	Os01g0145200	Os03g0610400	2.69971	1.7426
	Os03g0143800	Os03g0791200	2.30272	1.40356		Os01g0824600	Os07g0145400	Os06g0697000	2.69688	2.30526
	Os08g0144000	Os01g0905800	2.29977	2.00065		Os02g0829000	Os01g0145600	Os04g0223500	2.69094	1.59749
	Os03g0144150	Os02g0463500	2.29843	1.14306		Os02g0834300	Os06g0145600	Os04g0573900	2.68755	1.36297
	Os01g0144200	Os02g0579000	2.29432	1.52734		Os01g0841700	Os01g0146101	Os12g0572500	2.68602	1.69486
	Os01g0144800	Os10g0492500	2.28882	1.12317		Os01g0842500	Os03g0146300	Os03g0273800	2.68435	1.67144
	Os03g0145050	Os01g0508000	2.28175	2.07468		Os03g0853200	Os11g0146300	Os05g0477900	2.68079	2.48387
	Os01g0145200	Os12g0476200	2.27734	1.16782		Os03g0853800	Os06g0146600	Os01g0253900	2.66985	1.24084
	Os01g0145600	Os08g0434150	2.27624	1.54319		Os01g0855600	Os01g0146801	Os01g0976300	2.66838	1.35998
	Os06g0145600	Os01g0184100	2.27343	1.16798		Os01g0864000	Os06g0146900	Os01g0867300	2.66781	2.51759
	Os03g0146000	Os04g0493100	2.27086	1.61808		Os01g0874100	Os06g0147200	Os06g0258000	2.66052	2.56559
	Os01g0146101	Os04g0583900	2.2688	1.227		Os01g0875700	Os06g0147250	Os01g0934900	2.65752	1.18951
	Os11g0146300	Os03g0269900	2.26814	1.5444		Os01g0876650	Os06g0147300	Os03g0699000	2.65184	3.3319
	Os03g0146400	Os08g0465800	2.26812	1.67924		Os01g0900900	Os06g0147400	Os04g0398000	2.64733	1.50501
	Os06g0146600	Os05g0304900	2.25826	1.5928		Os01g0913600	Os01g0147800	Os02g0136150	2.64377	2.11196
	Os03g0146600	Os02g0644000	2.24906	1.33174		Os01g0915900	Os03g0148000	Os01g0767600	2.63768	2.3755
	Os06g0146800	Os04g0244800	2.24876	1.88334		Os01g0916100	Os02g0148000	Os01g0692000	2.63752	2.17154
	Os05g0146900	Os02g0763800	2.24795	1.03945		Os01g0918400	Os02g0148050	Os08g0434100	2.63363	1.64296
	Os10g0146901	Os12g0255850	2.24568	2.57728		Os01g0920700	Os01g0148100	Os05g0130100	2.62933	2.19326
	Os11g0147150	Os01g0159800	2.24556	1.31572		Os01g0922100	Os10g0148100	Os02g0783650	2.62501	2.0615
	Os10g0147200	Os08g0458200	2.24039	1.21462		Os01g0949500	Os06g0148200	Os02g0644000	2.61917	2.34236
	Os06g0147250	Os01g0800500	2.238	1.19489		Os01g0950200	Os01g0148400	Os02g0681000	2.61894	2.18462
	Os12g0147300	Os09g0379600	2.23649	1.28787		Os01g0952100	Os01g0148500	Os01g0228500	2.61375	1.67994
	Os07g0147600	Os01g0661500	2.23449	1.36138		Os01g0955100	Os08g0148600	Os08g0425800	2.61043	2.3782
	Os07g0147900	Os01g0256500	2.21676	1.63585			Os12g0149000	Os03g0829200	2.60808	1.08637
	Os03g0148000	Os06g0523300	2.20451	1.37096			Os06g0149100	Os04g0368800	2.60644	1.4509
	Os01g0148100	Os01g0606000	2.19788	1.01121			Os03g0149200	Os11g0609600	2.60045	2.41222
	Os10g0148400	Os09g0457100	2.19665	1.43215			Os12g0149300	Os01g0946600	2.597	1.28027
	Os01g0148400	Os12g0428000	2.19283	2.28028			Os04g0149400	Os03g0195100	2.597	1.2953
	Os12g0148500	Os07g0413800	2.1922	2.92855			Os03g0149700	Os06g0152700	2.59528	1.20534
	Os01g0148500	Os04g0605500	2.18415	1.78345			Os01g0149900	Os01g0124401	2.59386	3.35668
	Os08g0148600	Os08g0412700	2.17971	1.49637			Os12g0149900	Os09g0400700	2.58862	1.39428
	Os05g0148900	Os12g0582800	2.1642	1.47783			Os10g0150400	Os11g0684000	2.58123	1.37378
	Os07g0148900	Os04g0661100	2.16352	1.65987			Os03g0150600	Os03g0767900	2.58034	2.08494
	Os11g0149100	Os01g0105900	2.15481	1.57401			Os10g0150600	Os04g0167900	2.57787	2.4765
	Os11g0149200	Os05g0586700	2.1502	1.13244			Os11g0150700	Os04g0201900	2.56997	1.04724
	Os03g0149800	Os03g0238600	2.13787	1.17105			Os08g0150700	Os03g0347500	2.56922	2.39126
	Os12g0150200	Os04g0106300	2.11643	1.05123			Os05g0150733	Os02g0162600	2.56894	1.97861
	Os10g0150300	Os07g0132500	2.10849	1.05009			Os05g0150800	Os10g0492500	2.56207	2.1283
	Os08g0150700	Os01g0840100	2.096	1.26194			Os02g0150900	Os01g0859300	2.55976	1.85112
	Os05g0150733	Os09g0511700	2.08895	1.34527			Os07g0150901	Os01g0805400	2.55746	1.40902
	Os02g0150900	Os01g0105800	2.08521	1.19415			Os01g0150950	Os01g0391100	2.55731	1.56987
	Os07g0150901	Os03g0268750	2.07513	1.67821			Os12g0151000	Os04g0301700	2.55139	1.69166
	Os01g0150950	Os04g0493600	2.07429	1.42701			Os02g0151300	Os07g0586100	2.55053	2.61772
	Os06g0151100	Os09g0491756	2.07411	1.89822			Os08g0151300	Os05g0572000	2.55016	1.40598
	Os02g0151300	Os03g0248200	2.07078	1.42981			Os03g0151600	Os06g0569500	2.53473	1.06295
	Os01g0151400	Os06g0214300	2.06208	1.12752			Os07g0151800	Os03g0791200	2.53386	1.66265
	Os11g0151500	Os11g0151700	2.06091	1.10302			Os06g0151900	Os03g0154000	2.53127	3.01502
	Os12g0151500	Os08g0298700	2.05558	1.21547			Os12g0152000	Os06g0229000	2.52963	2.08146
	Os01g0151600	Os07g0633200	2.04968	1.85744			Os06g0152550	Os06g0146800	2.52797	1.45532
	Os04g0151700	Os05g0519300	2.04777	1.28603			Os08g0152600	Os01g0583100	2.52523	2.34772
	Os07g0151800	Os04g0690800	2.04576	1.46394			Os06g0152600	Os05g0457300	2.52357	2.4901
	Os06g0151900	Os01g0253800	2.04533	1.33735			Os06g0152800	Os07g0539300	2.52259	1.56298
	Os08g0152400	Os09g0572400	2.04261	1.38074			Os07g0152900	Os09g0570100	2.51751	1.2086
	Os06g0152700	Os11g0540600	2.03542	-1.51902			Os02g0152900	Os12g0582800	2.51665	2.23452
	Os11g0152700	Os07g0108800	2.02607	1.22874			Os01g0152950	Os01g0592500	2.51618	1.59363
	Os06g0152800	Os07g0164800	2.02266	1.24803			Os07g0152950	Os02g0731500	2.51531	1.08003
	Os02g0152800	Os11g0609600	2.01832	1.7227			Os05g0153000	Os01g0719125	2.51494	1.2912
	Os02g0152900	Os11g0240600	2.01741	1.44196			Os11g0153100	Os12g0616800	2.50712	2.723
	Os11g0153000	Os05g0380200	2.01117	-1.3344			Os05g0153300	Os09g0426000	2.50688	2.12631
	Os11g0153100	Os06g0696600	2.00182	1.49169			Os01g0153300	Os07g0602900	2.50425	2.16633
	Os01g0153700	Os07g0661600	1.99598	1.48301			Os11g0153400	Os06g0166400	2.50332	1.92962
	Os08g0153900	Os05g0455500	1.99352	1.31534			Os12g0153433	Os09g0513100	2.49902	1.34786
	Os03g0153900	Os06g0211200	1.98606	1.73008			Os07g0154100	Os08g0476900	2.49872	1.72294
	Os06g0154200	Os03g0306900	1.98342	1.24748			Os11g0154500	Os03g0168200	2.49659	1.36588
	Os11g0154500	Os01g0783500	1.97635	1.02101			Os01g0154600	Os08g0101800	2.49385	1.77704
	Os01g0154600	Os06g0600301	1.97484	1.18713			Os01g0155000	Os01g0227700	2.49118	1.27409
	Os11g0154900	Os01g0507700	1.96689	1.08968			Os12g0155200	Os05g0314700	2.4865	1.18886
	Os04g0155000	Os06g0635250	1.96664	1.0294			Os11g0155500	Os01g0946700	2.48359	1.66107
	Os11g0155100	Os02g0250600	1.9655	1.38837			Os02g0155900	Os12g0268000	2.47456	1.04772
	Os10g0155100	Os08g0385000	1.95786	1.38099			Os08g0155900	Os04g0390800	2.47364	2.41731
	Os10g0155200	Os07g0118300	1.95712	1.1327			Os12g0156100	Os03g0348900	2.47313	1.74247
	Os03g0155300	Os12g0455000	1.95597	3.23928			Os11g0156600	Os01g0284900	2.47247	1.75878
	Os05g0155400	Os01g0732801	1.94701	1.04114			Os06g0156600	Os06g0300500	2.47071	1.45357
	Os02g0155900	Os08g0506000	1.94237	1.26867			Os08g0156600	Os09g0482550	2.46947	2.68371
	Os11g0155900	Os10g0343050	1.94179	1.24661			Os02g0156600	Os03g0821950	2.46517	1.42611
	Os08g0156000	Os08g0546800	1.93785	1.36725			Os03g0156700	Os12g0624300	2.46456	1.38632
	Os08g0156100	Os02g0618400	1.93439	1.4676			Os08g0156800	Os07g0549100	2.464	1.85461
	Os12g0156400	Os09g0433000	1.92891	1.31696			Os05g0157200	Os01g0584900	2.46194	1.06694
	Os08g0156800	Os07g0549100	1.92212	1.14825			Os08g0157400	Os12g0564100	2.46011	1.28743
	Os05g0157200	Os11g0276300	1.90754	1.07119			Os01g0158000	Os02g0134300	2.45633	1.81733
	Os03g0157400	Os12g0503000	1.90694	1.16971			Os02g0158100	Os04g0679600	2.4469	2.23013
	Os02g0157600	Os04g0517500	1.90366	1.00088			Os01g0158200	Os05g0171900	2.44388	1.30669
	Os03g0157600	Os05g0305000	1.90162	1.02781			Os07g0158300	Os03g0258200	2.44071	1.07702
	Os03g0157700	Os07g0678300	1.89666	1.28862			Os05g0158500	Os07g0187900	2.43573	1.90638
	Os02g0158100	Os05g0380250	1.89302	-1.37915			Os02g0158500	Os02g0753800	2.43296	1.97984
	Os03g0158300	Os03g0192750	1.88732	1.25274			Os03g0158500	Os02g0583700	2.4325	1.5358
	Os07g0158300	Os04g0586200	1.88569	1.7326			Os03g0158600	Os12g0583700	2.43144	1.24293
	Os11g0158400	Os01g0184050	1.88421	1.46166			Os07g0158900	Os03g0153900	2.42644	1.12429
	Os05g0158500	Os08g0467300	1.88264	1.21719			Os03g0159100	Os10g0576600	2.42568	2.11037
	Os02g0158500	Os05g0399300	1.88158	2.54242			Os07g0159200	Os02g0528200	2.42468	1.94275
	Os03g0158500	Os07g0558100	1.87974	1.09273			Os01g0159200	Os07g0209201	2.41677	2.02888
	Os07g0158900	Os07g0589600	1.87948	1.11248			Os10g0159300	Os12g0268100	2.4158	1.00695
	Os12g0159000	Os02g0460200	1.87331	1.10446			Os05g0159300	Os12g0284800	2.41194	1.51454
	Os07g0159200	Os01g0846400	1.87212	1.22844			Os01g0159400	Os01g0661500	2.41173	1.80128
	Os01g0159200	Os03g0847900	1.87018	1.88727			Os05g0159400	Os07g0413800	2.41051	3.76134
	Os10g0159300	Os01g0660900	1.85645	1.33614			Os05g0159500	Os10g0490900	2.41004	1.19775
	Os05g0159300	Os05g0195000	1.85456	1.81393			Os07g0159600	Os06g0354700	2.40887	1.59739
	Os03g0159400	Os01g0192300	1.85064	1.41854			Os10g0159600	Os03g0222600	2.40718	1.49056
	Os06g0159450	Os07g0481200	1.84096	1.10505			Os06g0159725	Os01g0660900	2.40574	2.12144
	Os08g0159500	Os05g0142100	1.82874	1.42111			Os03g0160000	Os05g0595100	2.40484	1.27961
	Os01g0159600	Os05g0566800	1.82748	2.07527			Os06g0160001	Os05g0496000	2.39571	1.80904
	Os10g0159600	Os01g0350300	1.82435	1.10943			Os07g0160100	Os05g0501350	2.3896	1.91805
	Os12g0159600	Os07g0604300	1.82206	1.01689			Os11g0160100	Os11g0117400	2.38444	1.95045
	Os08g0159700	Os01g0701900	1.82018	1.1321			Os08g0160500	Os05g0304900	2.38272	2.19082
	Os02g0159700	Os04g0629600	1.81973	1.10661			Os07g0160600	Os08g0110600	2.38269	1.83419
	Os06g0159700	Os01g0133500	1.81644	1.10833			Os05g0160800	Os03g0659300	2.37939	1.83514
	Os06g0159900	Os04g0676800	1.81244	1.31241			Os07g0160800	Os01g0719100	2.37788	1.24081
	Os06g0160000	Os12g0621900	1.81198	1.40575			Os01g0160800	Os01g0183300	2.37538	1.80409
	Os06g0160001	Os01g0229600	1.81049	2.11414			Os11g0161700	Os10g0524700	2.37515	2.44078
	Os11g0160100	Os09g0560700	1.80718	1.17499			Os11g0161800	Os10g0442400	2.37514	1.73066
	Os01g0160100	Os03g0758300	1.79887	1.01381			Os01g0162200	Os03g0244200	2.37433	1.68864
	Os06g0160100	Os09g0272000	1.79882	1.32788			Os01g0162300	Os06g0140900	2.37423	1.99845
	Os03g0160300	Os01g0860601	1.79652	3.05453			Os01g0162400	Os09g0482300	2.37124	2.57564
	Os01g0160800	Os01g0794800	1.79546	1.13535			Os07g0162450	Os06g0726100	2.37034	2.21507
	Os03g0161200	Os06g0518300	1.78498	1.12598			Os01g0162500	Os06g0518300	2.36653	2.09828
	Os03g0161302	Os02g0474000	1.78207	1.29413			Os04g0162500	Os12g0476200	2.36649	2.00624
	Os03g0161500	Os06g0229066	1.78092	1.15409			Os01g0162701	Os02g0574500	2.36332	1.7538
	Os02g0161900	Os03g0119300	1.77997	1.24106			Os01g0162800	Os12g0554100	2.36117	1.63458
	Os05g0162000	Os03g0247900	1.776	1.12939			Os03g0162800	Os01g0105900	2.35765	2.02407
	Os03g0162200	Os01g0316600	1.77234	1.60547			Os08g0162800	Os09g0129500	2.35275	1.21752
	Os01g0162200	Os03g0808350	1.76887	1.47206			Os01g0163000	Os05g0138300	2.3524	1.65609
	Os01g0162300	Os07g0584900	1.76817	1.08553			Os06g0163000	Os10g0509600	2.34957	2.25626
	Os07g0162450	Os07g0480900	1.75963	1.77726			Os10g0163190	Os01g0846300	2.34489	2.24515
	Os01g0162500	Os12g0552400	1.7591	1.02077			Os10g0163250	Os08g0559501	2.34127	1.45805
	Os08g0162600	Os11g0260100	1.75132	1.04692			Os06g0163300	Os03g0654600	2.34055	1.52668
	Os01g0162701	Os06g0229000	1.74441	1.25116			Os05g0163300	Os09g0437500	2.33762	1.92129
	Os02g0162766	Os02g0766700	1.74163	1.6621			Os10g0163370	Os03g0767800	2.33654	2.05458
	Os01g0162800	Os10g0524700	1.73997	1.54743			Os02g0164300	Os06g0160700	2.33644	2.38562
	Os08g0162800	Os03g0808300	1.73604	1.36466			Os04g0165000	Os03g0797500	2.33198	2.44892
	Os10g0163190	Os04g0564700	1.73086	1.24659			Os01g0165000	Os01g0192300	2.33074	2.09005
	Os05g0163250	Os03g0750100	1.7211	1.19318			Os02g0165200	Os09g0475500	2.32708	1.54867
	Os06g0163300	Os09g0376300	1.71546	1.22949			Os03g0165400	Os05g0537400	2.32685	2.07122
	Os05g0163700	Os11g0444900	1.71398	1.09426			Os12g0165700	Os04g0244800	2.31413	2.01659
	Os06g0163701	Os11g0591000	1.7096	2.19327			Os04g0165700	Os06g0714300	2.31042	1.76198
	Os10g0164001	Os07g0613800	1.70628	1.35015			Os12g0165766	Os02g0526400	2.31001	1.01678
	Os05g0164100	Os01g0192000	1.70549	1.62958			Os06g0165800	Os04g0460600	2.30406	1.46817
	Os05g0164200	Os08g0398800	1.7045	1.00643			Os03g0166000	Os03g0248200	2.30205	2.02309
	Os03g0164300	Os01g0946700	1.70415	1.59137			Os02g0166200	Os01g0863300	2.30201	1.0813
	Os01g0164300	Os11g0444800	1.70172	1.16993			Os04g0166300	Os05g0586700	2.29952	1.5409
	Os06g0164500	Os05g0195700	1.69355	1.15646			Os06g0166500	Os10g0389300	2.29796	1.70359
	Os02g0164800	Os10g0479100	1.69334	1.24155			Os07g0166700	Os03g0796000	2.29755	1.69756
	Os07g0164900	Os01g0946550	1.69225	1.5256			Os01g0166800	Os08g0477100	2.29525	1.72569
	Os01g0165000	Os03g0717900	1.69047	1.02196			Os02g0167100	Os11g0154900	2.2931	1.68242
	Os12g0165700	Os12g0160100	1.68881	1.27731			Os02g0167300	Os04g0409900	2.28977	2.47756
	Os04g0165700	Os07g0695300	1.67983	1.01344			Os03g0167400	Os03g0291500	2.28765	1.40697
	Os12g0165766	Os06g0345200	1.66569	1.22503			Os11g0167500	Os05g0529700	2.28371	1.02738
	Os03g0166000	Os09g0478600	1.65873	1.34551			Os07g0167500	Os08g0465800	2.28133	2.18848
	Os01g0166100	Os06g0637500	1.65854	1.10773			Os03g0167600	Os04g0531900	2.28062	1.03625
	Os10g0166300	Os12g0630200	1.65512	1.27439			Os12g0167700	Os06g0323100	2.28054	1.55281
	Os04g0166300	Os01g0930500	1.65248	1.33653			Os07g0168000	Os02g0687200	2.28027	1.67741
	Os08g0167000	Os05g0526900	1.64614	1.04172			Os02g0168100	Os06g0255100	2.27544	1.08994
	Os02g0167100	Os06g0668250	1.64589	1.03927			Os02g0168300	Os01g0200300	2.27254	2.43104
	Os03g0167302	Os03g0401100	1.64434	1.24199			Os07g0168300	Os09g0425300	2.27087	1.07325
	Os07g0167500	Os10g0509600	1.64359	1.46123			Os06g0168500	Os08g0169300	2.26984	1.71163
	Os05g0167600	Os01g0543100	1.63978	1.81522			Os02g0168550	Os04g0658200	2.26839	1.65041
	Os07g0167700	Os11g0115400	1.63768	1.02844			Os06g0168600	Os12g0552500	2.26731	1.67816
	Os08g0167800	Os12g0438600	1.63602	1.37074			Os07g0168600	Os01g0124200	2.26564	2.11897
	Os11g0167800	Os07g0115500	1.63567	2.45506			Os03g0168700	Os07g0679300	2.26408	1.34535
	Os02g0168100	Os05g0389400	1.63556	1.13621			Os01g0168800	Os10g0537800	2.2628	-1.43854
	Os03g0168200	Os01g0859300	1.634	1.05531			Os02g0168800	Os03g0161200	2.26099	1.93038
	Os02g0168200	Os05g0267800	1.63195	1.31934			Os12g0169100	Os06g0701700	2.25473	1.75287
	Os03g0168300	Os06g0181200	1.62428	1.07836			Os11g0169200	Os12g0242500	2.25383	3.45043
	Os04g0168300	Os01g0867600	1.62213	1.04623			Os12g0169300	Os05g0475400	2.25293	2.01401
	Os07g0168600	Os01g0664500	1.61985	1.31724			Os12g0169600	Os08g0189100	2.25228	1.6961
	Os06g0168700	Os07g0142900	1.61626	1.24263			Os03g0169600	Os04g0558700	2.25008	2.70699
	Os01g0168800	Os09g0469400	1.61482	1.28808			Os11g0169800	Os02g0493200	2.24924	1.00375
	Os10g0169200	Os01g0738600	1.61469	1.00436			Os01g0169851	Os07g0683600	2.24835	2.03788
	Os11g0169200	Os07g0230600	1.61335	1.99561			Os02g0170000	Os02g0122600	2.24483	1.01058
	Os05g0169200	Os04g0576800	1.60214	1.19856			Os05g0170000	Os02g0668000	2.2448	1.92892
	Os08g0169300	Os08g0207500	1.59921	1.1369			Os07g0170016	Os07g0564100	2.24309	1.0612
	Os01g0169400	Os03g0192700	1.59682	1.03451			Os05g0170250	Os09g0464066	2.242	1.649
	Os12g0169600	Os01g0595400	1.59347	1.14234			Os08g0170800	Os10g0558725	2.23861	1.23541
	Os03g0169600	Os09g0478733	1.59339	1.01785			Os07g0171100	Os03g0146000	2.23823	1.69812
	Os01g0169800	Os06g0326400	1.58986	1.37625			Os11g0171350	Os02g0469300	2.23456	1.63132
	Os01g0169851	Os01g0930800	1.5874	1.39298			Os01g0171800	Os05g0524100	2.23342	1.46584
	Os11g0169900	Os06g0157125	1.58556	1.33497			Os12g0171801	Os10g0364900	2.23181	1.30744
	Os11g0170000	Os04g0586100	1.58403	1.56131			Os12g0171900	Os04g0430200	2.23027	2.11303
	Os02g0170100	Os12g0148700	1.57666	1.0246			Os12g0172150	Os03g0269950	2.22973	1.72211
	Os07g0170100	Os09g0535900	1.57184	1.37794			Os06g0172200	Os03g0835400	2.22758	1.65939
	Os02g0170150	Os03g0113700	1.56431	1.0613			Os04g0172560	Os02g0703600	2.22569	1.84893
	Os08g0170800	Os08g0109400	1.56389	1.09029			Os05g0172800	Os01g0585100	2.2227	1.70443
	Os03g0170900	Os02g0565600	1.5618	1.13227			Os06g0172800	Os01g0602433	2.22049	1.01645
	Os08g0171000	Os07g0123100	1.5575	1.28362			Os06g0172901	Os02g0773200	2.21892	1.88138
	Os02g0171100	Os06g0294000	1.55199	1.07691			Os08g0173300	Os12g0616500	2.21228	1.75522
	Os11g0171300	Os08g0408500	1.54785	1.06734			Os11g0173366	Os12g0624200	2.20841	1.4325
	Os01g0171800	Os12g0588400	1.54502	1.19625			Os04g0174200	Os02g0730000	2.20332	1.7174
	Os12g0171801	Os02g0232050	1.54233	1.20786			Os01g0174900	Os09g0440300	2.19993	1.71108
	Os12g0171900	Os01g0901600	1.54004	2.04063			Os06g0175400	Os03g0693800	2.19727	2.19741
	Os05g0171900	Os04g0483200	1.52712	1.22927			Os10g0175500	Os04g0571300	2.18813	1.16238
	Os12g0172150	Os03g0265600	1.52597	1.37242			Os04g0175600	Os09g0456800	2.18168	1.06435
	Os06g0172200	Os09g0376350	1.52521	1.1862			Os02g0175950	Os08g0503700	2.1808	1.80979
	Os04g0172560	Os01g0642100	1.51719	1.11179			Os05g0176000	Os07g0204100	2.17937	1.45422
	Os05g0172800	Os05g0160300	1.51363	1.41966			Os05g0176100	Os06g0654400	2.17907	1.18518
	Os01g0172800	Os03g0154000	1.51172	1.93797			Os01g0176200	Os10g0524600	2.16924	2.20308
	Os06g0172800	Os04g0201800	1.50706	1.01412			Os06g0176850	Os08g0207500	2.16047	1.92286
	Os02g0172850	Os07g0123200	1.50374	1.63743			Os07g0176900	Os10g0565300	2.15828	1.83299
	Os02g0173200	Os09g0460300	1.49838	1.66065			Os04g0177300	Os07g0661600	2.15334	2.09567
	Os11g0173500	Os02g0631100	1.49688	1.31923			Os03g0178066	Os03g0197850	2.15319	1.80522
	Os08g0173600	Os11g0135900	1.49028	1.03225			Os03g0178200	Os01g0128250	2.14936	1.35352
	Os07g0173601	Os01g0849000	1.48583	1.46713			Os05g0178300	Os03g0322200	2.14797	1.23055
	Os02g0173900	Os08g0192300	1.48579	1.03748			Os03g0178400	Os03g0327600	2.1476	1.89467
	Os03g0174200	Os01g0382000	1.48278	-2.59242			Os02g0178500	Os03g0567600	2.14471	2.0125
	Os07g0174400	Os01g0241000	1.47858	1.21032			Os10g0178500	Os04g0106300	2.14355	1.72275
	Os08g0174500	Os08g0137800	1.47502	-1.06112			Os01g0178500	Os03g0701100	2.1404	1.81622
	Os12g0174700	Os01g0940700	1.47076	-1.01669			Os06g0178650	Os01g0948600	2.13725	1.0986
	Os06g0174700	Os03g0640000	1.46436	1.20726			Os07g0178700	Os03g0269900	2.13571	1.63202
	Os08g0174800	Os09g0555500	1.46357	1.26482			Os11g0178800	Os10g0444700	2.13263	1.13357
	Os01g0174900	Os03g0183800	1.45616	1.10061			Os06g0178900	Os10g0552400	2.13261	1.14623
	Os02g0175000	Os04g0663700	1.45577	1.02758			Os01g0178900	Os01g0954000	2.13104	1.2177
	Os08g0175300	Os10g0159800	1.45297	1.12384			Os06g0178950	Os02g0766700	2.12955	1.74836
	Os10g0175500	Os07g0169600	1.45283	1.00937			Os11g0179000	Os08g0503600	2.12788	1.6571
	Os03g0175800	Os01g0206700	1.44574	1.15352			Os02g0179100	Os05g0475475	2.12674	1.90095
	Os04g0175900	Os12g0133100	1.44475	1.02023			Os02g0179400	Os06g0109600	2.12541	1.47276
	Os02g0175950	Os03g0696300	1.43728	1.61756			Os03g0179700	Os08g0335500	2.12173	1.0432
	Os02g0176000	Os04g0568700	1.43431	1.08485			Os06g0180300	Os11g0117450	2.11992	1.56761
	Os05g0176000	Os05g0461600	1.43346	1.29555			Os01g0180300	Os09g0442100	2.11909	1.29947
	Os07g0176200	Os01g0846450	1.43209	1.24877			Os01g0180500	Os01g0783500	2.11681	1.54758
	Os01g0176200	Os06g0728700	1.4222	1.14635			Os03g0180900	Os02g0182850	2.11562	1.26436
	Os01g0176500	Os09g0426100	1.40942	1.19598			Os11g0180900	Os03g0161302	2.11106	1.92416
	Os06g0176850	Os02g0509600	1.40705	1.26141			Os10g0181200	Os12g0507350	2.11078	1.31764
	Os07g0176900	Os02g0756200	1.40522	1.36615			Os05g0181200	Os11g0240600	2.10966	2.16742
	Os11g0177750	Os08g0131200	1.40014	3.89961			Os02g0181300	Os09g0442600	2.10963	1.01491
	Os12g0178000	Os05g0142000	1.39729	1.22854			Os11g0181400	Os02g0712500	2.10889	1.51282
	Os03g0178066	Os01g0933200	1.39337	1.14319			Os03g0181500	Os01g0652450	2.1061	1.3581
	Os02g0178100	Os12g0594000	1.3932	1.27367			Os05g0181650	Os01g0686700	2.10597	1.41483
	Os05g0178300	Os02g0488600	1.39203	1.11961			Os05g0181700	Os01g0151400	2.10316	1.44332
	Os04g0178400	Os03g0389900	1.38925	1.21227			Os06g0181700	Os09g0511700	2.10018	2.3341
	Os03g0178400	Os11g0498600	1.38543	1.6325			Os12g0182200	Os01g0727500	2.09907	1.3399
	Os06g0178650	Os03g0724700	1.38332	1.05766			Os04g0182200	Os01g0930500	2.09608	1.5677
	Os02g0178700	Os02g0308400	1.37251	2.20368			Os06g0182400	Os03g0133850	2.09166	1.5499
	Os11g0178800	Os01g0242600	1.36666	1.02621			Os02g0182600	Os05g0557200	2.09139	1.5451
	Os02g0178800	Os01g0149800	1.36117	1.03238			Os12g0182600	Os09g0467200	2.09044	1.68733
	Os01g0179000	Os04g0466600	1.35846	1.09504			Os01g0182600	Os02g0768000	2.08915	1.32953
	Os06g0179000	Os04g0630300	1.3561	2.29261			Os04g0182800	Os12g0607000	2.08856	1.5832
	Os06g0179200	Os08g0441100	1.35486	1.09906			Os02g0182900	Os07g0686300	2.08471	2.01184
	Os01g0179600	Os10g0504900	1.33292	-2.20443			Os04g0183500	Os01g0160100	2.08317	1.53968
	Os03g0179700	Os01g0795700	1.33252	1.67573			Os01g0183600	Os07g0474700	2.0808	1.21459
	Os11g0180000	Os09g0324000	1.33191	1.78098			Os11g0183800	Os06g0275000	2.07885	1.13633
	Os03g0180100	Os10g0450800	1.3279	1.22669			Os01g0183850	Os03g0217000	2.07207	1.12439
	Os11g0180200	Os11g0177400	1.32145	1.08364			Os11g0183900	Os10g0389000	2.06708	1.25898
	Os01g0180500	Os11g0136400	1.31809	1.71498			Os08g0183900	Os05g0305000	2.0662	2.06469
	Os03g0180800	Os04g0410250	1.31779	1.0017			Os01g0183950	Os02g0763800	2.05866	1.80387
	Os03g0180900	Os02g0687200	1.31671	1.43215			Os10g0184200	Os01g0627800	2.05812	2.28094
	Os11g0180900	Os03g0412900	1.31501	1.21873			Os03g0184550	Os03g0198600	2.05446	1.33209
	Os06g0181100	Os01g0966900	1.30102	1.0045			Os06g0184866	Os02g0463500	2.05342	1.70753
	Os10g0181200	Os12g0616500	1.29365	1.21245			Os04g0185100	Os05g0526700	2.0534	1.29352
	Os10g0181600	Os01g0609300	1.27956	-1.31209			Os01g0185350	Os02g0141300	2.05238	1.52817
	Os05g0181650	Os08g0425500	1.27839	2.07267			Os02g0185400	Os06g0219400	2.04881	2.21445
	Os11g0181800	Os03g0794300	1.27839	1.17748			Os07g0185700	Os01g0108400	2.04625	3.31087
	Os02g0181900	Os08g0148267	1.27591	1.06775			Os08g0185701	Os01g0733200	2.04435	1.65714
	Os03g0182000	Os01g0931000	1.26164	1.23105			Os05g0185800	Os05g0115100	2.04231	1.02186
	Os04g0182200	Os01g0695300	1.25732	1.2337			Os11g0185800	Os07g0638100	2.04187	1.66134
	Os01g0182300	Os08g0392100	1.25653	1.03095			Os01g0186000	Os03g0142600	2.04074	1.79903
	Os11g0182500	Os03g0386000	1.25069	1.04873			Os05g0186000	Os05g0560300	2.03936	1.03044
	Os04g0182600	Os03g0197200	1.24793	1.05799			Os08g0186200	Os03g0803066	2.03855	1.08097
	Os01g0182600	Os01g0183300	1.24432	1.39891			Os11g0186200	Os01g0314100	2.03776	1.44916
	Os05g0182600	Os06g0204400	1.23807	1.10686			Os06g0187000	Os07g0108800	2.03691	1.68572
	Os01g0182832	Os02g0770800	1.22494	1.06957			Os07g0187001	Os05g0220600	2.03603	2.05117
	Os07g0182900	Os11g0432900	1.222	1.14189			Os07g0188249	Os10g0543400	2.03379	1.23755
	Os02g0182900	Os07g0691700	1.22121	1.30542			Os06g0188400	Os07g0633200	2.03341	1.87438
	Os12g0183100	Os08g0138900	1.22029	1.17649			Os02g0189000	Os04g0588700	2.03247	1.78937
	Os04g0183500	Os04g0521700	1.21784	1.10819			Os08g0189200	Os04g0605500	2.02671	1.85325
	Os11g0183800	Os07g0549200	1.21683	1.03291			Os11g0189600	Os01g0956300	2.02362	1.11087
	Os08g0183900	Os03g0131800	1.21519	1.00681			Os12g0189700	Os02g0707900	2.02205	1.37998
	Os01g0184200	Os06g0274800	1.21389	1.19861			Os01g0190000	Os10g0343050	2.02084	1.48577
	Os10g0184250	Os03g0788200	1.21047	1.14717			Os03g0190100	Os10g0454300	2.02071	1.73816
	Os03g0184500	Os04g0474900	1.2076	1.00054			Os05g0190300	Os04g0470700	2.02016	1.61103
	Os07g0184500	Os04g0527900	1.20555	1.07131			Os01g0190500	Os04g0573000	2.01905	1.53007
	Os06g0184600	Os03g0142600	1.19991	2.07019			Os05g0190500	Os09g0376350	2.01713	1.28643
	Os01g0185000	Os04g0530600	1.18798	1.04106			Os02g0190500	Os10g0416500	2.0142	2.10021
	Os02g0185400	Os10g0551700	1.18638	1.33185			Os07g0190800	Os01g0664500	2.00916	1.56377
	Os01g0185400	Os04g0448950	1.1836	1.27968			Os08g0191100	Os08g0140500	2.00864	1.35306
	Os02g0185500	Os07g0525100	1.18006	1.3971			Os08g0191150	Os04g0644700	2.00759	1.03039
	Os05g0185800	Os08g0472000	1.17871	1.05882			Os02g0191300	Os06g0211200	2.00729	1.93076
	Os11g0185800	Os01g0124401	1.1679	2.58305			Os03g0191400	Os06g0103300	2.0022	1.40902
	Os01g0186000	Os01g0935600	1.16302	1.0323			Os07g0191500	Os04g0661100	2.00201	1.55111
	Os05g0186000	Os10g0205700	1.16102	1.38797			Os04g0191500	Os09g0572400	2.00165	1.64172
	Os05g0186100	Os07g0249800	1.15839	2.82391			Os02g0191650	Os06g0689600	2.00066	1.20439
	Os02g0186400	Os02g0160500	1.15604	1.01045			Os08g0191700	Os09g0555500	1.99763	1.88929
	Os07g0187001	Os05g0550300	1.1356	1.30773			Os02g0191800	Os08g0546800	1.99662	1.43589
	Os07g0187200	Os02g0626532	1.13081	-1.0482			Os05g0192100	Os04g0399300	1.99399	1.61385
	Os03g0187300	Os10g0198100	1.12657	1.12714			Os06g0192100	Os10g0547900	1.99118	1.53903
	Os06g0187500	Os02g0780550	1.12535	1.10978			Os03g0192550	Os01g0256500	1.99087	1.58902
	Os02g0187700	Os03g0663600	1.11753	-1.65479			Os06g0192800	Os01g0269000	1.98205	1.35708
	Os01g0187900	Os03g0719400	1.11494	1.11462			Os01g0192900	Os06g0518100	1.98029	1.98043
	Os07g0187900	Os07g0599900	1.10871	1.11582			Os07g0193000	Os06g0214300	1.97917	1.76606
	Os02g0188000	Os06g0726100	1.10353	1.12712			Os06g0193300	Os03g0817200	1.9751	1.55171
	Os10g0188250	Os09g0436800	1.1027	1.10326			Os02g0193732	Os11g0149200	1.97273	1.0488
	Os07g0188266	Os05g0121850	1.09043	1.143			Os01g0194200	Os07g0230600	1.97121	1.56747
	Os02g0189000	Os05g0116100	1.08943	1.34514			Os07g0194500	Os09g0433900	1.96068	1.3403
	Os05g0189300	Os04g0659300	1.0813	-1.30894			Os05g0194900	Os09g0441000	1.96037	2.44492
	Os12g0189300	Os05g0202800	1.07518	3.18079			Os07g0195100	Os09g0400600	1.96002	1.0359
	Os12g0189400	Os06g0554600	1.07205	1.2047			Os01g0195200	Os07g0204250	1.95746	1.33647
	Os08g0189600	Os04g0493400	1.06828	1.06149			Os01g0195400	Os12g0160100	1.95715	1.81695
	Os12g0189700	Os09g0401000	1.06653	1.00394			Os03g0195400	Os03g0133400	1.95551	1.19004
	Os01g0190000	Os11g0186900	1.06105	1.93583			Os11g0195500	Os09g0376300	1.95305	1.49138
	Os08g0190250	Os05g0226900	1.06041	2.07603			Os11g0195600	Os05g0107101	1.95247	1.58045
	Os05g0190300	Os03g0797500	1.05431	-1.61466			Os11g0195800	Os11g0444900	1.95196	1.35862
	Os01g0190300	Os06g0157000	1.05253	1.0774			Os10g0196000	Os03g0346200	1.9493	1.08217
	Os05g0190500	Os09g0364800	1.04925	1.11635			Os03g0196000	Os02g0161900	1.94688	1.39113
	Os03g0190900	Os08g0407600	1.04472	1.52471			Os03g0196250	Os02g0503900	1.9453	1.90434
	Os08g0191150	Os04g0136700	1.0403	1.5395			Os06g0196550	Os04g0546500	1.94398	2.6325
	Os02g0191300	Os01g0748150	1.03999	1.707			Os06g0196600	Os05g0195000	1.94374	2.12644
	Os03g0191400	Os02g0256100	1.03738	1.17014			Os12g0197100	Os04g0673700	1.9433	1.78958
	Os07g0191500	Os09g0369500	1.0351	1.0025			Os06g0197550	Os01g0848200	1.94236	1.46554
	Os02g0191600	Os11g0461000	1.02802	1.1949			Os03g0197900	Os05g0163700	1.93474	1.2032
	Os02g0191650	Os11g0435300	1.02775	1.09896			Os01g0198100	Os02g0212500	1.93335	1.16048
	Os08g0191700	Os04g0439300	1.02587	1.0121			Os02g0198200	Os03g0161500	1.93114	1.27043
	Os07g0191700	Os06g0626700	1.02035	1.18799			Os06g0199000	Os01g0108500	1.93101	3.59285
	Os01g0191800	Os10g0110800	1.01236	1.12555			Os12g0199100	Os12g0127800	1.92731	1.232
	Os02g0191800	Os02g0669500	-1.00299	-1.06561			Os08g0199400	Os01g0966900	1.92708	1.81529
	Os05g0192100	Os03g0251425	-1.00456	-1.03777			Os06g0199700	Os09g0526600	1.92607	1.04981
	Os02g0192700	Os08g0253800	-1.006	1.13949			Os06g0200250	Os10g0528100	1.92549	1.12652
	Os10g0193100	Os06g0266400	-1.02193	1.03802			Os08g0200300	Os01g0846400	1.92524	1.8297
	Os06g0193300	Os06g0185100	-1.02212	-1.2524			Os06g0200350	Os03g0390200	1.91839	1.3707
	Os05g0193600	Os02g0571000	-1.02228	-1.01626			Os06g0200600	Os03g0397600	1.91699	1.00861
	Os02g0193600	Os04g0453400	-1.02405	-1.00289			Os06g0200700	Os07g0613000	1.91562	1.12177
	Os07g0195100	Os04g0460400	-1.02489	-1.01443			Os07g0200700	Os06g0229066	1.91388	1.82203
	Os01g0195400	Os01g0950300	-1.02732	-1.04289			Os10g0200700	Os03g0802200	1.91327	1.15184
	Os03g0195400	Os06g0320200	-1.02787	-1.01254			Os01g0201100	Os01g0350300	1.91241	1.95834
	Os03g0195450	Os11g0195750	-1.03798	-1.03737			Os01g0201200	Os05g0332600	1.90928	2.38316
	Os11g0195600	Os04g0630800	-1.04072	-1.83367			Os08g0201500	Os05g0142100	1.90749	1.50422
	Os06g0195800	Os02g0585100	-1.04851	-1.11904			Os07g0201500	Os04g0655300	1.90707	1.30077
	Os06g0195900	Os12g0106000	-1.05051	-1.60434			Os05g0201700	Os01g0184050	1.90675	1.7155
	Os10g0196000	Os03g0341000	-1.05538	-1.24183			Os08g0201700	Os01g0508000	1.90623	2.21798
	Os05g0196100	Os02g0636600	-1.05566	-1.00941			Os03g0202001	Os06g0134800	1.90615	1.40378
	Os07g0196200	Os12g0181701	-1.05593	-1.07921			Os02g0202200	Os04g0167800	1.90585	1.85266
	Os07g0196300	Os07g0232800	-1.05732	-1.51742			Os11g0202300	Os02g0756200	1.90397	1.70124
	Os02g0196800	Os01g0717400	-1.05877	1.16817			Os04g0202500	Os01g0192000	1.90393	1.97322
	Os07g0197100	Os05g0439100	-1.06371	-1.10808			Os05g0202800	Os01g0136200	1.90363	1.99529
	Os03g0197175	Os12g0163750	-1.07016	-1.64108			Os02g0203300	Os02g0509600	1.90315	1.43351
	Os12g0197500	Os10g0491450	-1.07678	-1.00934			Os08g0203400	Os10g0389200	1.90147	1.37585
	Os10g0197700	Os01g0170051	-1.07759	-1.10419			Os03g0203451	Os12g0568200	1.89655	1.29449
	Os01g0198100	Os03g0682100	-1.08267	-1.13943			Os06g0203500	Os07g0613800	1.8956	1.51763
	Os02g0198200	Os01g0910500	-1.08413	-2.51657			Os08g0203700	Os07g0481200	1.89419	1.5947
	Os02g0198500	Os12g0491800	-1.09118	-1.36074			Os08g0203800	Os07g0164800	1.89414	1.38394
	Os06g0198500	Os01g0609200	-1.0963	-1.60942			Os05g0203800	Os09g0324000	1.8928	1.88079
	Os01g0199400	Os10g0159700	-1.09779	-1.16311			Os04g0204000	Os11g0276300	1.8927	1.70655
	Os10g0199500	Os07g0462800	-1.09882	-1.09882			Os12g0204100	Os01g0915000	1.89173	1.82769
	Os01g0199550	Os02g0483800	-1.09909	-1.03495			Os12g0204200	Os08g0131200	1.89069	2.09755
	Os06g0199700	Os12g0538700	-1.10672	-1.63605			Os07g0204400	Os11g0670900	1.89037	2.29534
	Os05g0200280	Os02g0251800	-1.11202	-1.00816			Os12g0204500	Os01g0935600	1.89036	1.46977
	Os10g0200700	Os10g0163370	-1.11354	-1.01928			Os12g0204550	Os02g0465900	1.88955	1.0425
	Os01g0201100	Os04g0611400	-1.1136	-1.16078			Os12g0204600	Os02g0454300	1.88941	1.22659
	Os01g0201200	Os02g0571900	-1.1138	-2.29637			Os05g0205100	Os10g0155200	1.88907	1.14866
	Os08g0201500	Os12g0181600	-1.11415	-1.17568			Os01g0205200	Os03g0306900	1.88667	1.77012
	Os07g0201500	Os05g0177500	-1.11432	-1.31171			Os10g0205300	Os08g0467300	1.88551	1.68849
	Os08g0201600	Os06g0514800	-1.11802	1.58186			Os08g0205400	Os10g0479100	1.88079	1.77323
	Os05g0201700	Os01g0221100	-1.12103	-1.11749			Os03g0205700	Os01g0295700	1.87882	1.00821
	Os04g0201900	Os02g0520100	-1.12675	-1.0208			Os01g0205900	Os05g0576700	1.87094	1.09424
	Os03g0202001	Os10g0210500	-1.12683	-1.02209			Os08g0205900	Os12g0183100	1.86844	1.39015
	Os02g0202200	Os07g0561800	-1.12861	-1.06714			Os02g0206100	Os08g0398800	1.8669	1.68082
	Os08g0202200	Os09g0322500	-1.13739	-1.11412			Os01g0206200	Os05g0501400	1.85862	1.56614
	Os06g0202300	Os06g0513781	-1.13875	1.65558			Os03g0206400	Os01g0956200	1.85829	1.01872
	Os11g0202300	Os10g0409400	-1.13949	-4.57024			Os10g0206500	Os06g0181200	1.85818	1.4784
	Os06g0202400	Os01g0855600	-1.14084	-1.26625			Os04g0206500	Os12g0621900	1.85733	1.55817
	Os10g0202900	Os03g0138700	-1.14124	-1.53541			Os06g0206700	Os03g0103400	1.8566	1.13382
	Os12g0203200	Os11g0298000	-1.14952	-1.11041			Os02g0206700	Os07g0686825	1.84822	1.14711
	Os02g0203200	Os01g0541800	-1.15026	-1.04681			Os08g0207300	Os03g0315400	1.84727	1.39661
	Os02g0203300	Os12g0576732	-1.15032	-1.7767			Os11g0207400	Os05g0299000	1.84579	1.54167
	Os08g0203350	Os09g0522200	-1.15498	-1.09408			Os10g0207400	Os08g0545300	1.84508	1.39332
	Os08g0203501	Os06g0513862	-1.15598	1.65219			Os01g0207400	Os12g0255850	1.84345	3.70409
	Os08g0203800	Os06g0226500	-1.15729	-1.05372			Os02g0207400	Os04g0121800	1.84329	1.12121
	Os03g0203800	Os11g0130200	-1.15976	-1.08551			Os03g0207400	Os03g0423300	1.84115	1.44618
	Os12g0204100	Os09g0564200	-1.16116	-1.18724			Os02g0207500	Os12g0428000	1.84034	2.20314
	Os07g0204100	Os10g0380100	-1.16495	-1.0352			Os06g0207500	Os08g0428200	1.84018	1.05778
	Os12g0204200	Os10g0162844	-1.1658	-1.07001			Os06g0207950	Os01g0253800	1.83869	1.34329
	Os07g0204250	Os04g0659200	-1.17004	-1.11934			Os08g0208200	Os11g0121300	1.83807	1.5242
	Os04g0204400	Os02g0579800	-1.17895	-1.02365			Os01g0208400	Os10g0345100	1.83779	1.27135
	Os07g0204400	Os06g0156400	-1.18108	-1.11529			Os10g0208500	Os03g0575200	1.83613	1.21941
	Os12g0204500	Os11g0134950	-1.18296	-1.17718			Os07g0208500	Os03g0643300	1.83354	1.21907
	Os12g0204550	Os12g0227400	-1.18851	-1.15582			Os06g0209100	Os03g0808350	1.83264	1.78447
	Os12g0204600	Os07g0541900	-1.19545	-1.80333			Os04g0209300	Os01g0800300	1.83218	1.25644
	Os01g0205200	Os12g0596300	-1.19551	-1.12422			Os02g0209400	Os07g0187200	1.8317	1.12427
	Os01g0205300	Os12g0209200	-1.19684	-1.09679			Os03g0209500	Os10g0337400	1.83026	1.63469
	Os06g0206000	Os02g0174800	-1.19931	-1.21702			Os05g0209500	Os04g0288100	1.82904	-1.5906
	Os01g0206200	Os10g0113900	-1.19932	-1.09291			Os10g0209700	Os06g0726200	1.82888	1.45081
	Os03g0206400	Os05g0105000	-1.20316	-1.04496			Os12g0209800	Os06g0604600	1.82568	1.43254
	Os10g0206500	Os03g0844600	-1.21179	-1.08081			Os06g0210000	Os02g0587000	1.82379	1.36139
	Os04g0206500	Os09g0427125	-1.21351	-1.04895			Os05g0210100	Os01g0149800	1.82336	1.74626
	Os04g0206700	Os02g0765400	-1.21796	1.74018			Os11g0210100	Os10g0565401	1.8147	1.60376
	Os03g0206700	Os07g0637000	-1.22029	-1.04591			Os11g0210201	Os03g0808300	1.81257	1.5357
	Os03g0206750	Os01g0137875	-1.22263	-1.36374			Os05g0210525	Os05g0513900	1.80993	1.46224
	Os04g0206850	Os07g0618000	-1.23722	-1.05891			Os05g0210600	Os11g0116900	1.80754	1.08442
	Os06g0206900	Os08g0536350	-1.23934	-1.36515			Os03g0210600	Os01g0794600	1.80647	1.73069
	Os06g0207200	Os12g0586100	-1.24088	-1.04529			Os03g0210883	Os01g0701900	1.80424	1.48426
	Os08g0207300	Os04g0516200	-1.24161	-1.61396			Os06g0212400	Os12g0448900	1.804	1.88053
	Os05g0207400	Os03g0432000	-1.24768	-1.29517			Os12g0212400	Os05g0226900	1.80176	2.14901
	Os02g0207500	Os06g0558300	-1.25337	-1.19591			Os07g0213500	Os01g0920500	1.80002	1.83153
	Os10g0208500	Os11g0702400	-1.25774	-1.02629			Os03g0213600	Os01g0920100	1.7999	1.90524
	Os02g0208500	Os08g0459300	-1.25946	1.14353			Os11g0213700	Os09g0572700	1.79988	1.10725
	Os10g0208600	Os11g0426400	-1.26026	-1.01334			Os11g0213800	Os03g0425300	1.79836	1.65099
	Os05g0208600	Os06g0513943	-1.26191	1.65815			Os05g0213900	Os02g0574800	1.79685	1.03663
	Os12g0208900	Os12g0603300	-1.2653	-1.31557			Os01g0214001	Os01g0923700	1.79675	1.31281
	Os12g0208950	Os06g0217300	-1.27379	-1.15776			Os01g0214600	Os11g0113700	1.79668	1.2064
	Os05g0209000	Os02g0582900	-1.27629	-2.77571			Os12g0214700	Os03g0429800	1.79612	1.22598
	Os07g0209201	Os04g0179700	-1.28276	-1.16369			Os01g0214800	Os11g0701800	1.79581	2.04628
	Os02g0209400	Os07g0538200	-1.28399	-1.47258			Os06g0214800	Os11g0498600	1.79531	1.51515
	Os10g0209700	Os08g0256700	-1.29406	-1.07091			Os11g0214900	Os04g0105100	1.79531	1.11691
	Os12g0209800	Os09g0568500	-1.29694	-1.22707			Os05g0215000	Os08g0545200	1.79038	1.41357
	Os12g0209901	Os01g0827800	-1.29878	-1.30735			Os05g0215033	Os06g0649600	1.7901	1.36191
	Os03g0210000	Os06g0513050	-1.29884	1.39552			Os11g0215100	Os08g0105800	1.78396	1.0841
	Os03g0211500	Os10g0452500	-1.30502	1.02186			Os03g0215200	Os04g0664900	1.77899	-1.89082
	Os08g0211750	Os01g0941200	-1.30537	-1.03336			Os02g0215200	Os05g0526900	1.77492	1.38382
	Os07g0212200	Os06g0230100	-1.31068	1.12198			Os08g0215300	Os09g0491756	1.7693	1.72796
	Os12g0212400	Os09g0369400	-1.31509	-1.13271			Os03g0215301	Os09g0464000	1.76889	1.21442
	Os03g0212600	Os08g0485800	-1.31565	-1.01942			Os02g0215700	Os03g0238600	1.76738	1.71512
	Os01g0213400	Os01g0124000	-1.31653	1.17538			Os12g0215950	Os01g0866550	1.76335	1.26731
	Os07g0213500	Os09g0518750	-1.32215	-1.20985			Os01g0216400	Os07g0665200	1.76124	1.23299
	Os03g0213600	Os07g0120100	-1.32351	-1.23002			Os02g0216400	Os09g0471800	1.7606	1.44865
	Os11g0213700	Os02g0584800	-1.32498	-1.1444			Os06g0216700	Os01g0272800	1.75757	1.18282
	Os11g0213800	Os01g0126200	-1.32769	-1.04005			Os03g0216733	Os04g0569100	1.75711	1.63298
	Os05g0213900	Os01g0137950	-1.33176	-1.23495			Os06g0217300	Os11g0152500	1.75623	1.74984
	Os03g0214100	Os04g0105300	-1.34171	-1.03998			Os07g0217600	Os03g0141200	1.75267	1.30672
	Os01g0214600	Os02g0285300	-1.34291	-1.21244			Os01g0217800	Os01g0712700	1.75183	1.51535
	Os12g0214700	Os07g0502900	-1.3479	-1.13048			Os06g0217900	Os01g0649200	1.7515	1.38416
	Os06g0214800	Os08g0480050	-1.34913	-1.08692			Os02g0218200	Os02g0794700	1.75018	1.34274
	Os11g0214900	Os04g0540200	-1.35045	-1.09938			Os06g0218300	Os07g0422250	1.74991	1.49926
	Os05g0215000	Os04g0322100	-1.35271	-1.88815			Os04g0218400	Os03g0324900	1.74739	1.25285
	Os05g0215033	Os04g0288100	-1.35603	-1.44255			Os03g0218400	Os10g0564400	1.74666	1.58372
	Os11g0215100	Os04g0613000	-1.3577	-1.36871			Os06g0218600	Os03g0327700	1.74585	1.22741
	Os01g0215500	Os04g0464100	-1.36022	-1.22131			Os02g0218700	Os08g0420700	1.74389	1.3998
	Os06g0215900	Os07g0538400	-1.36072	-1.32305			Os02g0219200	Os02g0658200	1.74254	1.35719
	Os02g0216200	Os02g0681200	-1.36184	-1.67089			Os04g0219550	Os03g0626700	1.74196	1.71482
	Os06g0216300	Os06g0599200	-1.36376	-1.15657			Os03g0219900	Os01g0732801	1.73699	1.63982
	Os02g0216300	Os01g0580500	-1.36552	-1.63593			Os06g0220000	Os11g0444800	1.73393	1.1802
	Os01g0216400	Os02g0198700	-1.36894	-1.15579			Os03g0220100	Os01g0507700	1.73192	1.57029
	Os03g0216700	Os01g0739500	-1.36901	-1.19623			Os12g0221400	Os01g0920450	1.73138	1.71433
	Os03g0216733	Os02g0649800	-1.36946	-1.35977			Os01g0221500	Os02g0173200	1.72822	1.01659
	Os03g0217000	Os02g0542500	-1.37143	-1.22973			Os02g0221600	Os12g0594000	1.72638	1.25591
	Os05g0217000	Os01g0221000	-1.37226	-1.22515			Os12g0221600	Os03g0803100	1.72592	1.07299
	Os01g0217800	Os07g0525900	-1.37503	-1.07882			Os01g0221700	Os02g0631100	1.72502	1.48549
	Os05g0217800	Os06g0671600	-1.37797	-1.5937			Os03g0221700	Os03g0386000	1.72427	1.46923
	Os02g0218200	Os10g0396300	-1.37979	-1.41697			Os01g0221800	Os01g0738600	1.72353	1.26604
	Os12g0218300	Os04g0612301	-1.3818	-1.50636			Os05g0221900	Os10g0118000	1.72292	2.29444
	Os03g0218400	Os01g0912850	-1.38186	-1.16982			Os07g0222200	Os01g0922600	1.72235	1.81032
	Os02g0218700	Os04g0366000	-1.3838	-1.14018			Os12g0222300	Os01g0833400	1.71955	1.38165
	Os01g0218900	Os10g0162100	-1.38779	-1.01586			Os01g0222500	Os09g0433000	1.71836	1.02845
	Os03g0219300	Os11g0514400	-1.39055	-1.4692			Os12g0222650	Os01g0105800	1.7174	1.39639
	Os06g0219400	Os04g0652450	-1.39202	-1.00488			Os03g0223301	Os04g0394100	1.71586	1.14185
	Os04g0219550	Os06g0313440	-1.39217	-1.49607			Os01g0223600	Os05g0580000	1.7143	2.10824
	Os04g0219600	Os11g0173366	-1.3948	-1.18278			Os04g0223600	Os06g0181100	1.71188	1.44399
	Os06g0220000	Os10g0162842	-1.39991	-1.21874			Os06g0223800	Os03g0835300	1.71139	1.30347
	Os06g0220100	Os06g0141200	-1.40098	-2.17078			Os06g0223900	Os01g0605700	1.71066	1.03214
	Os01g0220200	Os04g0153200	-1.40356	-1.32822			Os07g0224000	Os01g0316600	1.70941	1.48916
	Os11g0220300	Os01g0628700	-1.40975	-1.2483			Os04g0224900	Os05g0125500	1.70696	1.26372
	Os08g0221300	Os06g0242000	-1.41276	-1.24822			Os01g0225000	Os12g0148700	1.70612	1.2787
	Os12g0221400	Os07g0635150	-1.4147	-1.16759			Os08g0225000	Os02g0229800	1.70366	1.00225
	Os03g0221500	Os02g0584700	-1.41525	-1.13629			Os07g0225300	Os07g0686800	1.70335	1.06855
	Os12g0221600	Os08g0482700	-1.41655	-1.97671			Os12g0225700	Os07g0251200	1.7	-1.20664
	Os01g0221700	Os06g0547100	-1.41736	-1.11013			Os12g0225900	Os02g0584200	1.69782	1.00711
	Os01g0221800	Os03g0386800	-1.41984	-1.33489			Os03g0225900	Os03g0818100	1.69666	1.0181
	Os03g0221800	Os11g0656000	-1.42158	-1.35243			Os01g0226200	Os06g0133400	1.69333	1.19328
	Os05g0221900	Os12g0211900	-1.42581	-1.71265			Os07g0226200	Os01g0783200	1.69189	1.25741
	Os03g0222600	Os06g0272850	-1.42626	-1.48974			Os02g0226300	Os03g0314800	1.69031	1.24696
	Os12g0222650	Os07g0558300	-1.42685	-1.45448			Os05g0226300	Os05g0508300	1.68832	1.22354
	Os03g0223301	Os10g0535800	-1.42776	-2.28086			Os02g0226350	Os11g0643600	1.68585	1.90813
	Os03g0223400	Os06g0547400	-1.43423	-1.40725			Os01g0226450	Os02g0203200	1.68452	1.0449
	Os04g0223500	Os07g0659300	-1.43672	-1.34329			Os12g0226700	Os05g0455500	1.68274	1.85025
	Os04g0223600	Os12g0581900	-1.43708	-1.12704			Os12g0226900	Os08g0385000	1.68227	1.66888
	Os04g0223901	Os03g0368000	-1.43758	-1.08668			Os04g0227000	Os01g0726700	1.67726	2.1531
	Os07g0224000	Os07g0638500	-1.4383	-1.34174			Os12g0227050	Os10g0516300	1.6767	1.12565
	Os01g0224000	Os04g0208200	-1.44364	-1.06359			Os01g0227100	Os05g0283000	1.67574	1.11689
	Os03g0224200	Os12g0518200	-1.44486	-2.48656			Os11g0227200	Os01g0851100	1.67174	1.41754
	Os01g0224400	Os12g0191601	-1.44633	-1.0649			Os04g0227500	Os06g0264650	1.67073	1.43213
	Os05g0224700	Os05g0384300	-1.44778	-1.19688			Os05g0227600	Os06g0635200	1.67041	1.58837
	Os01g0225000	Os01g0597800	-1.44795	-1.53468			Os02g0227700	Os07g0613833	1.66958	1.07159
	Os11g0225000	Os01g0765600	-1.44888	-1.05941			Os03g0227900	Os01g0931100	1.6694	1.42855
	Os04g0225001	Os09g0414900	-1.45214	-1.40072			Os05g0228000	Os05g0525900	1.66888	1.07574
	Os12g0225150	Os02g0130100	-1.45373	-1.07245			Os12g0228032	Os03g0146400	1.66842	1.56376
	Os06g0225300	Os07g0175300	-1.45419	-1.10977			Os03g0228200	Os04g0583900	1.667	1.5024
	Os07g0225300	Os03g0368300	-1.46047	-1.09777			Os12g0228400	Os02g0266800	1.6639	1.04169
	Os12g0225700	Os08g0533300	-1.46241	-1.02844			Os04g0228400	Os12g0595800	1.65609	1.53236
	Os12g0225900	Os02g0159850	-1.463	-1.09154			Os12g0228500	Os06g0549600	1.65274	1.26008
	Os07g0226200	Os06g0565100	-1.47071	-1.02025			Os06g0228500	Os01g0624700	1.65109	1.08195
	Os03g0226200	Os04g0570500	-1.47095	-1.40229			Os02g0228900	Os03g0190900	1.64998	1.1452
	Os01g0226250	Os11g0708100	-1.47689	1.31353			Os01g0229000	Os11g0211800	1.64931	3.2705
	Os02g0226300	Os02g0673500	-1.47763	-1.08223			Os04g0229100	Os06g0503400	1.64813	1.32075
	Os01g0226300	Os11g0208850	-1.47907	-1.50632			Os11g0229300	Os11g0177400	1.64798	1.19764
	Os02g0226350	Os03g0737300	-1.47918	-1.39044			Os11g0229333	Os08g0357700	1.63961	1.28493
	Os03g0226400	Os11g0641500	-1.48128	-1.28233			Os03g0229500	Os02g0232050	1.63806	1.20888
	Os01g0226450	Os10g0578950	-1.48173	-1.10048			Os08g0230200	Os04g0442700	1.63567	1.27469
	Os08g0226600	Os04g0316200	-1.4829	-2.16258			Os03g0230300	Os02g0761400	1.63497	1.23266
	Os12g0226700	Os10g0552300	-1.49029	-1.54451			Os05g0230700	Os05g0142000	1.63452	1.50854
	Os12g0226900	Os05g0374200	-1.49668	-1.1852			Os03g0231000	Os02g0241100	1.63331	1.08149
	Os12g0227050	Os04g0310100	-1.50207	-1.0234			Os01g0231000	Os08g0542000	1.63317	1.17594
	Os11g0227100	Os04g0310200	-1.50299	-1.12462			Os05g0231100	Os04g0600200	1.62993	1.1479
	Os01g0227100	Os07g0538350	-1.50365	-1.39385			Os03g0231150	Os02g0570400	1.62763	1.10744
	Os01g0227200	Os08g0547300	-1.50643	-1.27215			Os03g0231600	Os01g0930950	1.62598	1.72633
	Os03g0227400	Os03g0619875	-1.50705	-1.07243			Os03g0231650	Os11g0181800	1.62532	1.39635
	Os05g0227600	Os01g0638600	-1.50938	-1.14554			Os01g0231700	Os01g0901600	1.62444	2.54545
	Os01g0227700	Os05g0413200	-1.51152	-1.02981			Os03g0231950	Os09g0518200	1.61604	1.84638
	Os11g0227800	Os01g0197700	-1.51183	-1.5512			Os05g0232200	Os03g0758300	1.61469	1.45348
	Os05g0228000	Os03g0699700	-1.51441	-1.04535			Os06g0232300	Os06g0710001	1.6136	1.06094
	Os12g0228032	Os10g0505500	-1.51446	-1.48179			Os02g0232400	Os02g0699850	1.61114	1.32279
	Os04g0228100	Os10g0554800	-1.5203	-1.01511			Os08g0232700	Os06g0154200	1.61014	1.16228
	Os06g0228200	Os08g0185701	-1.52167	-1.1627			Os07g0232800	Os01g0780800	1.60923	1.66702
	Os02g0228300	Os08g0202350	-1.52469	-1.18186			Os03g0232800	Os07g0589600	1.60869	1.45663
	Os04g0228400	Os11g0644700	-1.52491	1.75814			Os02g0232900	Os08g0440300	1.60847	1.29373
	Os02g0228400	Os09g0474000	-1.53007	-1.08488			Os01g0233000	Os10g0537500	1.60832	1.16564
	Os12g0228500	Os01g0865400	-1.53408	-1.01975			Os01g0233100	Os09g0392000	1.60775	1.34532
	Os06g0228500	Os10g0570200	-1.53515	-1.2038			Os06g0233101	Os12g0635500	1.60696	1.07033
	Os12g0229100	Os04g0664600	-1.53526	-1.46894			Os12g0233300	Os10g0450800	1.60594	1.85205
	Os08g0229200	Os05g0360400	-1.53535	-1.37155			Os08g0233400	Os01g0725600	1.60327	1.20465
	Os03g0229500	Os05g0447250	-1.53828	-1.13197			Os01g0233500	Os06g0710300	1.60323	1.24894
	Os07g0229700	Os11g0147901	-1.53898	-1.01901			Os06g0233800	Os11g0186900	1.60239	2.627
	Os02g0229800	Os09g0568700	-1.54125	-1.34046			Os08g0234050	Os05g0316800	1.60073	1.49087
	Os02g0229900	Os03g0364400	-1.54843	-1.27773			Os06g0234200	Os04g0629600	1.59706	1.0259
	Os06g0230000	Os06g0298100	-1.54906	-1.03241			Os02g0234700	Os09g0535900	1.59699	1.66744
	Os12g0230100	Os08g0428400	-1.5505	-1.04253			Os02g0234750	Os04g0652700	1.5964	1.00106
	Os03g0230300	Os02g0218800	-1.55676	-1.45358			Os03g0234900	Os01g0843800	1.59618	2.761
	Os08g0230300	Os12g0576700	-1.55842	-1.46556			Os01g0235300	Os08g0506000	1.59367	1.32512
	Os05g0230501	Os09g0345500	-1.55887	-1.14245			Os12g0235300	Os01g0766200	1.59198	1.09642
	Os12g0230600	Os05g0112800	-1.55985	-1.61965			Os01g0235350	Os01g0166100	1.59032	1.03885
	Os03g0231000	Os07g0635500	-1.55996	-1.22187			Os05g0235800	Os07g0123900	1.58929	1.13002
	Os01g0231000	Os11g0257800	-1.56152	-1.35262			Os01g0236400	Os06g0356800	1.58924	1.43661
	Os06g0231050	Os09g0484200	-1.56502	-1.5436			Os06g0236600	Os07g0170100	1.58756	1.41828
	Os03g0231150	Os06g0538400	-1.56664	-1.48797			Os02g0236800	Os06g0472200	1.58324	1.40256
	Os08g0231400	Os01g0140700	-1.56812	-1.12114			Os12g0236900	Os01g0849600	1.58297	1.09948
	Os03g0231600	Os10g0376900	-1.57649	-1.4306			Os11g0236932	Os03g0362200	1.58102	1.23916
	Os03g0231650	Os12g0571100	-1.5769	-1.1553			Os08g0238200	Os02g0565600	1.58043	1.37523
	Os07g0231800	Os12g0210400	-1.58013	-1.02173			Os03g0238300	Os08g0560000	1.57916	2.16839
	Os05g0232200	Os03g0611100	-1.58041	-1.27585			Os01g0238500	Os05g0407500	1.57567	1.44024
	Os03g0232600	Os01g0221600	-1.58106	-1.27074			Os08g0239000	Os04g0493600	1.57242	1.68089
	Os03g0232800	Os09g0513500	-1.58152	-2.41423			Os03g0239000	Os10g0198100	1.5715	1.60277
	Os01g0233000	Os08g0203300	-1.58185	-1.17402			Os05g0239151	Os06g0294000	1.5709	1.21858
	Os06g0233000	Os02g0791300	-1.58317	-1.22132			Os01g0239200	Os02g0566400	1.56778	1.14831
	Os06g0233101	Os02g0605900	-1.58533	-1.83022			Os12g0239300	Os02g0528300	1.5649	1.2026
	Os12g0233300	Os03g0836800	-1.58997	-1.3578			Os08g0239300	Os01g0923750	1.56432	1.15518
	Os06g0233800	Os01g0186600	-1.5916	-1.59133			Os12g0239900	Os03g0334200	1.56384	1.09383
	Os03g0233900	Os04g0356600	-1.5948	-1.08684			Os12g0240000	Os01g0667900	1.56349	1.13202
	Os01g0233900	Os01g0934800	-1.60502	-1.57008			Os08g0240000	Os04g0564700	1.56185	1.46705
	Os08g0234400	Os04g0121100	-1.6127	-1.41157			Os06g0240001	Os07g0627600	1.5613	1.3659
	Os01g0234499	Os01g0669100	-1.61565	-1.17372			Os07g0240400	Os11g0592200	1.55909	1.28059
	Os03g0234900	Os06g0646000	-1.61671	-1.12093			Os08g0240500	Os01g0706800	1.55821	1.40811
	Os03g0235000	Os06g0133000	-1.62076	-1.30364			Os03g0240600	Os06g0340301	1.5581	1.13892
	Os12g0235300	Os02g0650300	-1.62104	-1.75315			Os03g0241900	Os05g0516600	1.55777	1.22912
	Os01g0235350	Os09g0520500	-1.62521	-1.28556			Os11g0242600	Os02g0201300	1.55666	1.03526
	Os03g0235400	Os04g0589400	-1.63017	-1.19506			Os08g0242800	Os02g0580500	1.55653	1.19636
	Os03g0236200	Os02g0138100	-1.63096	-1.02606			Os01g0243100	Os03g0847900	1.55589	1.619
	Os02g0236800	Os04g0670100	-1.63317	-1.0437			Os06g0243100	Os01g0946550	1.55307	1.38026
	Os12g0236800	Os03g0431200	-1.63334	-1.09573			Os01g0243200	Os07g0604000	1.55251	1.11086
	Os08g0237000	Os09g0345300	-1.6429	-1.245			Os08g0243600	Os06g0635250	1.55202	1.50334
	Os03g0237201	Os08g0108700	-1.64494	-1.14003			Os11g0243600	Os01g0224400	1.55033	1.16625
	Os08g0238200	Os03g0834050	-1.65538	-1.27493			Os03g0243700	Os08g0434150	1.54553	1.45974
	Os01g0238500	Os10g0543800	-1.66695	-1.09658			Os04g0243700	Os09g0133600	1.54299	1.22391
	Os03g0238700	Os04g0179200	-1.66793	-2.01733			Os03g0243900	Os02g0730075	1.54298	1.1796
	Os06g0239200	Os11g0625801	-1.66796	-1.2565			Os03g0243950	Os11g0158400	1.54047	1.52124
	Os12g0239300	Os06g0329900	-1.66866	-1.02399			Os12g0244000	Os01g0642000	1.53949	1.02446
	Os08g0239300	Os02g0639100	-1.6711	-1.69175			Os03g0244333	Os01g0200350	1.53938	1.93882
	Os12g0239900	Os05g0503300	-1.67522	-1.1876			Os06g0244700	Os03g0696300	1.53421	1.83201
	Os12g0240000	Os03g0809000	-1.68415	-1.10883			Os05g0244700	Os07g0249800	1.53217	3.06503
	Os08g0240000	Os04g0127100	-1.68601	-1.627			Os08g0245200	Os12g0638300	1.53085	1.28679
	Os07g0240400	Os03g0102700	-1.68968	-1.21708			Os12g0245700	Os01g0187900	1.52989	1.03247
	Os08g0240500	Os05g0106200	-1.69202	-1.32598			Os06g0245800	Os12g0567500	1.5285	1.41841
	Os07g0240600	Os05g0439400	-1.70063	-1.27208			Os06g0245900	Os05g0195700	1.52795	1.36606
	Os03g0241400	Os01g0237750	-1.70093	-1.63005			Os07g0246200	Os06g0345200	1.5268	1.42932
	Os07g0241500	Os12g0163700	-1.70171	-1.64691			Os06g0246200	Os06g0600301	1.5258	1.15192
	Os03g0241900	Os08g0200600	-1.70211	-1.79538			Os11g0246250	Os01g0233900	1.52547	1.2551
	Os01g0242300	Os05g0359500	-1.70507	-1.28314			Os08g0246700	Os05g0198200	1.52459	1.3888
	Os01g0242800	Os03g0171700	-1.71162	-1.02873			Os01g0246700	Os04g0581800	1.5212	1.20074
	Os11g0242800	Os01g0801901	-1.71174	-1.34416			Os08g0246800	Os03g0221800	1.52107	1.08582
	Os07g0243150	Os10g0195250	-1.71235	-1.37746			Os02g0246900	Os05g0461600	1.52031	1.40033
	Os01g0243200	Os10g0491400	-1.71512	-2.09157			Os08g0246950	Os07g0614600	1.51814	1.22799
	Os08g0243600	Os03g0320600	-1.71886	-1.22574			Os02g0247100	Os01g0766300	1.51807	1.22347
	Os04g0243700	Os01g0924200	-1.7302	-1.14387			Os06g0247101	Os12g0597500	1.51783	1.30018
	Os01g0243700	Os06g0266800	-1.73254	-1.07452			Os06g0247900	Os02g0654600	1.51647	1.24788
	Os06g0243900	Os04g0308400	-1.73273	-1.10538			Os03g0248000	Os04g0457400	1.51627	1.06949
	Os03g0243900	Os04g0108600	-1.73275	-1.44585			Os09g0248100	Os07g0575900	1.51476	1.04535
	Os03g0243950	Os03g0633500	-1.73448	-1.03708			Os01g0248300	Os01g0246400	1.51357	1.82873
	Os06g0244000	Os01g0850550	-1.73623	-1.24645			Os09g0249000	Os04g0493100	1.51176	1.36179
	Os03g0244000	Os03g0120400	-1.74742	-1.137			Os08g0249100	Os09g0426050	1.50907	1.21264
	Os12g0244000	Os10g0557900	-1.75146	-1.0938			Os03g0249100	Os04g0430600	1.50863	1.05583
	Os05g0244700	Os10g0569500	-1.75519	-1.41323			Os01g0249200	Os07g0695300	1.50817	1.27953
	Os08g0245200	Os02g0134400	-1.76317	-1.57261			Os06g0249350	Os01g0800500	1.50772	1.27155
	Os12g0245700	Os08g0482600	-1.7639	-2.09824			Os11g0249400	Os01g0110400	1.50701	1.29267
	Os06g0245900	Os09g0287000	-1.77819	-2.18538			Os03g0249400	Os05g0332801	1.50681	1.70701
	Os06g0246200	Os03g0196600	-1.77933	-1.2316			Os08g0249675	Os02g0720450	1.50474	1.00709
	Os11g0246250	Os08g0186200	-1.77957	-1.50635			Os03g0249700	Os10g0406300	1.50163	1.22477
	Os08g0246700	Os11g0625700	-1.78119	-1.56713			Os12g0249900	Os12g0540700	1.5001	1.21399
	Os01g0246700	Os11g0278300	-1.78671	-1.58848			Os03g0250000	Os07g0553800	1.4984	1.00975
	Os08g0246800	Os03g0305000	-1.79384	-1.09499			Os03g0250200	Os01g0388200	1.4978	1.17133
	Os11g0247000	Os09g0447300	-1.79453	-1.49613			Os12g0250900	Os03g0682600	1.49648	1.48357
	Os01g0247500	Os07g0277200	-1.79476	-1.19327			Os05g0251400	Os07g0169600	1.49612	1.50907
	Os12g0247700	Os11g0514500	-1.79765	-1.29181			Os07g0252400	Os02g0460200	1.49537	1.82607
	Os05g0247800	Os03g0339900	-1.80105	-1.29532			Os02g0252400	Os07g0535800	1.4946	1.14329
	Os01g0247900	Os11g0607200	-1.80288	-1.14222			Os11g0252400	Os05g0160300	1.49358	1.17975
	Os12g0247900	Os11g0150400	-1.80412	-1.14126			Os06g0253600	Os01g0127700	1.49281	1.33457
	Os09g0248100	Os07g0689600	-1.80708	-1.58041			Os03g0254000	Os05g0209000	1.49051	1.02852
	Os05g0248200	Os12g0135800	-1.81035	1.20298			Os06g0254300	Os06g0318600	1.48942	1.05994
	Os03g0248400	Os08g0102800	-1.81386	-1.1391			Os12g0254400	Os03g0157700	1.48934	1.28752
	Os01g0248500	Os09g0412700	-1.81651	-1.11492			Os08g0254500	Os05g0446900	1.48733	1.58524
	Os01g0248850	Os01g0952800	-1.82281	-1.5985			Os06g0254600	Os01g0719300	1.48553	1.08122
	Os09g0248900	Os03g0405500	-1.82737	-1.0256			Os08g0254600	Os10g0572300	1.48532	1.08976
	Os01g0249200	Os01g0873200	-1.82746	-1.23563			Os12g0254601	Os08g0473900	1.48483	1.45481
	Os07g0249700	Os08g0189300	-1.83595	-1.03432			Os02g0255066	Os01g0124100	1.48358	1.17787
	Os12g0249900	Os09g0400400	-1.83659	-1.65466			Os02g0255100	Os02g0730300	1.48224	1.29693
	Os03g0250000	Os11g0226933	-1.83821	-1.27527			Os03g0255100	Os10g0561800	1.48068	1.4765
	Os06g0250600	Os03g0802500	-1.85267	-1.04862			Os12g0255200	Os02g0768300	1.48009	1.13695
	Os12g0250900	Os11g0226966	-1.85508	-1.77847			Os07g0255200	Os06g0728700	1.47985	1.39225
	Os03g0251000	Os08g0530300	-1.85952	-1.34426			Os08g0255500	Os05g0248200	1.47946	1.32571
	Os03g0251350	Os04g0180400	-1.86005	-2.73105			Os02g0255700	Os03g0265600	1.47872	1.40517
	Os02g0252400	Os04g0340300	-1.86103	-1.25014			Os02g0255801	Os11g0461200	1.47835	1.13732
	Os11g0252400	Os06g0546500	-1.86246	-1.50196			Os09g0255900	Os01g0849000	1.47714	1.61857
	Os02g0252600	Os04g0438200	-1.86731	-1.45974			Os06g0255900	Os02g0196800	1.47361	1.08309
	Os09g0252700	Os03g0182800	-1.87137	-1.23641			Os03g0255900	Os07g0558100	1.4728	1.12063
	Os03g0253600	Os12g0561900	-1.87309	-1.2069			Os12g0256600	Os08g0403300	1.46938	1.11528
	Os01g0253900	Os08g0136700	-1.87593	-1.98925			Os06g0256900	Os05g0438800	1.46829	1.01526
	Os03g0254200	Os03g0795300	-1.87887	-1.18768			Os01g0257100	Os12g0605800	1.46822	1.1306
	Os03g0254250	Os11g0695000	-1.8793	1.72836			Os07g0257200	Os08g0298700	1.46693	1.54863
	Os06g0254300	Os08g0137400	-1.89436	-1.42509			Os02g0257250	Os01g0931000	1.46498	1.6714
	Os12g0254400	Os01g0532300	-1.89899	-1.07976			Os07g0257400	Os10g0450900	1.46299	1.18747
	Os06g0254600	Os02g0775600	-1.90213	-1.06344			Os12g0257450	Os05g0566800	1.45973	1.96093
	Os08g0254600	Os04g0445000	-1.90319	-1.01458			Os12g0257500	Os08g0392100	1.45828	1.32825
	Os12g0254601	Os02g0208675	-1.90843	-2.05222			Os12g0257600	Os03g0648400	1.45791	1.14005
	Os06g0255100	Os08g0423500	-1.90944	-1.05053			Os05g0258400	Os10g0406350	1.45305	1.16727
	Os03g0255100	Os01g0705400	-1.91013	-2.05542			Os12g0258700	Os01g0111600	1.45119	1.64547
	Os06g0255200	Os10g0504650	-1.91885	-2.12401			Os01g0259400	Os11g0591000	1.44961	2.21478
	Os12g0255200	Os04g0635650	-1.92717	-2.00482			Os02g0259600	Os01g0151600	1.44927	1.24229
	Os08g0255500	Os04g0455700	-1.93135	-1.1329			Os01g0260100	Os11g0115375	1.44516	1.86079
	Os02g0255500	Os07g0124900	-1.93433	-2.6972			Os06g0260500	Os06g0668250	1.44435	1.02521
	Os03g0255500	Os07g0125500	-1.93495	-2.69464			Os02g0261000	Os12g0610600	1.44304	1.34341
	Os02g0255700	Os07g0126301	-1.9374	-2.68778			Os01g0261200	Os11g0601700	1.44225	1.09694
	Os02g0255900	Os12g0458100	-1.93747	1.48506			Os06g0261300	Os11g0110066	1.44222	1.1999
	Os11g0256050	Os10g0497700	-1.93894	-1.49946			Os01g0262401	Os09g0479300	1.4419	1.18178
	Os02g0256200	Os12g0473900	-1.94634	-1.50474			Os01g0262500	Os09g0457100	1.44136	1.35979
	Os05g0256500	Os04g0688100	-1.95515	-1.61968			Os12g0263000	Os01g0874700	1.44132	1.12574
	Os12g0256600	Os05g0149400	-1.96327	-1.69309			Os12g0263050	Os01g0867600	1.43928	1.35352
	Os09g0256700	Os09g0262000	-1.96629	-1.99667			Os12g0263200	Os04g0571200	1.43807	1.22857
	Os01g0257100	Os04g0565400	-1.96937	-1.1937			Os12g0263600	Os05g0137400	1.4373	1.08727
	Os07g0257200	Os04g0612500	-1.9739	-1.14252			Os12g0263800	Os04g0107900	1.43004	1.38166
	Os02g0257250	Os12g0116700	-1.97408	-1.34028			Os03g0264300	Os01g0595400	1.42925	1.41364
	Os02g0257300	Os08g0189900	-1.97492	-1.29706			Os06g0264500	Os08g0565200	1.42551	1.45723
	Os02g0257400	Os02g0533700	-1.97522	-1.50165			Os02g0264700	Os02g0685200	1.42494	1.48213
	Os12g0257450	Os03g0836300	-1.98209	-1.05742			Os08g0265000	Os02g0213100	1.42406	1.4694
	Os06g0257450	Os01g0627900	-1.98267	-1.28972			Os01g0265100	Os06g0523300	1.42258	1.82266
	Os12g0257600	Os03g0108300	-1.98602	-1.0567			Os03g0265200	Os10g0101100	1.42117	1.20092
	Os03g0258200	Os03g0365800	-1.98748	-1.81983			Os03g0265300	Os05g0200280	1.41645	1.0745
	Os02g0258200	Os03g0107300	-1.99443	-1.53636			Os03g0265400	Os04g0676800	1.41523	1.34161
	Os02g0258250	Os03g0759700	-1.99469	-1.44528			Os02g0265800	Os03g0745600	1.41094	1.05556
	Os05g0258400	Os09g0570800	-1.99548	-1.99367			Os03g0265900	Os02g0711900	1.41057	1.06351
	Os07g0258400	Os12g0210500	-2.00216	-1.55168			Os02g0265900	Os03g0689350	1.40725	1.0016
	Os01g0259300	Os06g0149700	-2.00226	-1.31766			Os09g0266100	Os07g0657100	1.40712	1.21255
	Os02g0259600	Os01g0283700	-2.00629	-1.88151			Os01g0266100	Os01g0854000	1.40112	1.49455
	Os12g0259800	Os01g0198900	-2.00751	-1.03172			Os08g0266300	Os04g0206700	1.3928	1.18849
	Os12g0260500	Os09g0286600	-2.01765	-1.74708			Os01g0266500	Os10g0497900	1.39121	1.02292
	Os01g0260800	Os07g0546200	-2.02092	-1.27481			Os02g0266900	Os02g0801255	1.39037	1.03105
	Os02g0261000	Os01g0775400	-2.02116	-1.2753			Os12g0267064	Os04g0537900	1.386	1.636
	Os03g0261100	Os06g0521500	-2.02672	-1.51634			Os01g0267100	Os06g0717900	1.38403	1.15617
	Os06g0261300	Os03g0751100	-2.02894	-1.21381			Os08g0267300	Os09g0478600	1.38232	1.46692
	Os01g0262401	Os01g0873100	-2.03205	-1.13142			Os07g0267300	Os02g0488600	1.38149	1.45988
	Os08g0262500	Os01g0687400	-2.03215	-1.03289			Os03g0267300	Os03g0750100	1.37917	1.17535
	Os12g0263000	Os06g0110000	-2.03731	-2.14692			Os06g0267450	Os08g0143700	1.37785	1.04681
	Os01g0263000	Os02g0278700	-2.03871	-1.07484			Os06g0267900	Os04g0466600	1.37174	1.28912
	Os12g0263050	Os10g0453900	-2.04402	2.32902			Os01g0268100	Os03g0389900	1.37052	1.66528
	Os12g0263100	Os09g0272900	-2.04785	-1.70938			Os05g0268500	Os01g0764800	1.36946	1.72078
	Os12g0263200	Os04g0684300	-2.05739	-1.09192			Os01g0268600	Os01g0104350	1.3682	1.16277
	Os03g0263400	Os04g0504000	-2.05854	-1.71172			Os07g0268800	Os09g0563700	1.36802	1.13093
	Os12g0263600	Os07g0127700	-2.06027	-1.69293			Os03g0269100	Os03g0386500	1.36648	1.06968
	Os12g0263800	Os05g0561400	-2.06513	-1.98111			Os02g0269200	Os09g0381100	1.36443	1.36353
	Os06g0263801	Os04g0400000	-2.07045	-1.0142			Os02g0269400	Os02g0474000	1.36433	1.26782
	Os06g0264200	Os10g0490100	-2.07122	-1.92732			Os03g0269500	Os02g0655200	1.36255	1.16711
	Os09g0264400	Os02g0105400	-2.07125	-1.16164			Os08g0269600	Os11g0199801	1.36249	1.33079
	Os06g0264432	Os04g0550866	-2.07241	-1.43946			Os02g0269600	Os10g0422600	1.36074	1.60977
	Os06g0264500	Os04g0423400	-2.07377	-1.35792			Os01g0270300	Os08g0133000	1.35981	1.22796
	Os06g0264650	Os08g0190100	-2.0752	-1.47465			Os12g0270300	Os02g0613200	1.35946	1.01485
	Os02g0264700	Os06g0226050	-2.0776	-1.51701			Os07g0270900	Os01g0184100	1.35703	1.22501
	Os06g0264700	Os09g0351800	-2.08023	-1.13801			Os09g0271100	Os04g0576800	1.35599	1.25881
	Os02g0264800	Os07g0537500	-2.08126	-1.06588			Os06g0271500	Os12g0595500	1.35598	1.08745
	Os06g0264800	Os01g0935800	-2.08324	-1.50031			Os09g0272000	Os06g0242700	1.35583	1.48868
	Os08g0265000	Os07g0251200	-2.08641	-1.73973			Os09g0272200	Os08g0540350	1.35572	1.09255
	Os01g0265100	Os04g0686800	-2.09325	-1.35864			Os09g0272600	Os02g0551100	1.35013	1.20037
	Os03g0265900	Os03g0237100	-2.09337	-1.40835			Os08g0272800	Os09g0469400	1.3487	2.02209
	Os02g0265900	Os12g0637100	-2.09632	-1.35353			Os01g0272850	Os05g0437900	1.34774	1.21833
	Os02g0266800	Os06g0125800	-2.09817	-1.10048			Os07g0273000	Os06g0318566	1.34642	1.11462
	Os11g0267000	Os08g0203650	-2.09989	-1.38216			Os02g0273100	Os03g0412900	1.34481	1.32183
	Os02g0267000	Os06g0480500	-2.10033	-1.89045			Os07g0273301	Os03g0113700	1.34207	1.39576
	Os03g0267000	Os08g0111200	-2.10146	-1.53936			Os09g0273600	Os11g0117900	1.33871	1.00202
	Os01g0267050	Os02g0811800	-2.10493	-2.04067			Os01g0273800	Os03g0369800	1.33771	1.04034
	Os01g0267100	Os01g0635550	-2.11861	-1.13626			Os02g0274000	Os03g0401100	1.33736	1.16231
	Os07g0267300	Os07g0674500	-2.11902	-1.56779			Os02g0274100	Os07g0184500	1.33676	1.07019
	Os03g0267300	Os03g0103300	-2.12697	-1.73603			Os01g0274100	Os03g0170900	1.33659	1.02798
	Os06g0267450	Os06g0694200	-2.13262	-1.6212			Os06g0274200	Os03g0626500	1.33627	1.00614
	Os09g0267701	Os01g0232000	-2.13819	-1.95573			Os12g0274200	Os05g0554400	1.33604	1.0552
	Os12g0267900	Os01g0348000	-2.14073	-2.07361			Os01g0274500	Os01g0821600	1.33292	1.73104
	Os12g0268000	Os01g0368900	-2.14143	-2.36137			Os11g0274700	Os08g0471950	1.33151	1.21176
	Os12g0268100	Os03g0292700	-2.14869	-1.55445			Os11g0275000	Os12g0110300	1.33136	1.01442
	Os07g0268800	Os04g0419900	-2.14908	-1.65445			Os03g0275300	Os05g0389400	1.32885	1.20709
	Os01g0269000	Os05g0104200	-2.15357	-1.99611			Os12g0275400	Os08g0485400	1.32755	1.11298
	Os08g0269500	Os08g0452900	-2.16035	-1.99252			Os09g0275400	Os02g0692700	1.32315	1.20486
	Os02g0269650	Os02g0543000	-2.16594	-1.3647			Os11g0275500	Os02g0681100	1.32213	1.09366
	Os08g0269700	Os05g0111300	-2.17208	-1.27816			Os06g0275800	Os03g0203700	1.31984	-1.0355
	Os03g0269950	Os04g0212450	-2.17359	-1.97606			Os08g0276100	Os01g0833600	1.31892	1.42519
	Os11g0270000	Os01g0141000	-2.17479	-2.00155			Os04g0276200	Os01g0840100	1.31882	1.39223
	Os12g0270300	Os10g0551800	-2.17503	-1.68084			Os05g0276500	Os11g0435300	1.31658	1.28074
	Os03g0271500	Os01g0371500	-2.17774	-1.79442			Os05g0277000	Os04g0470150	1.31479	1.02422
	Os06g0271500	Os06g0133200	-2.17857	-1.35214			Os05g0277350	Os04g0515400	1.3097	1.38961
	Os05g0272800	Os01g0566500	-2.17869	-1.60634			Os12g0277500	Os03g0625800	1.30929	1.21548
	Os01g0272800	Os12g0181500	-2.17958	-1.29541			Os12g0277650	Os06g0127500	1.30916	1.05544
	Os01g0272850	Os10g0558900	-2.18315	-1.20718			Os03g0277700	Os12g0639100	1.30911	1.29005
	Os02g0273100	Os04g0111225	-2.18821	-1.42564			Os09g0277800	Os12g0568700	1.30873	1.52714
	Os01g0273100	Os03g0431100	-2.18932	-1.0757			Os03g0278000	Os04g0526800	1.30542	1.51397
	Os09g0273600	Os03g0597600	-2.19065	-1.16791			Os01g0278900	Os07g0684000	1.30526	1.18908
	Os12g0273700	Os02g0570400	-2.19118	-3.0537			Os12g0278900	Os08g0497900	1.30415	1.04259
	Os02g0274100	Os05g0439000	-2.19439	-1.9126			Os03g0278900	Os03g0794300	1.30206	1.0858
	Os06g0274200	Os05g0149300	-2.1972	-1.92993			Os09g0279200	Os10g0528400	1.3001	1.24199
	Os06g0274300	Os07g0526400	-2.20894	-2.63513			Os09g0279400	Os08g0112700	1.29677	1.15322
	Os01g0274500	Os01g0209800	-2.21384	-1.51049			Os09g0279500	Os04g0108101	1.29419	1.09454
	Os12g0274700	Os07g0630400	-2.21738	-1.68459			Os05g0280200	Os08g0101500	1.29417	1.12869
	Os11g0274700	Os08g0351200	-2.22529	-1.47006			Os03g0280400	Os02g0753900	1.29186	1.13336
	Os12g0274750	Os04g0445300	-2.22576	-1.4056			Os05g0280500	Os11g0115400	1.29067	1.96376
	Os02g0274900	Os10g0531400	-2.23747	-1.26823			Os02g0280700	Os01g0227200	1.28616	1.1687
	Os06g0275000	Os03g0192500	-2.24458	-1.70921			Os09g0280750	Os07g0503300	1.28461	1.10438
	Os11g0275000	Os04g0688300	-2.24941	-1.96366			Os03g0281100	Os11g0209900	1.2788	1.03699
	Os11g0275200	Os02g0603600	-2.25375	-1.39052			Os02g0281200	Os03g0645900	1.27639	1.14057
	Os12g0275400	Os03g0705800	-2.26025	-1.42177			Os03g0281201	Os06g0531200	1.27609	1.22891
	Os11g0275500	Os01g0933500	-2.26183	-1.45789			Os01g0281600	Os04g0300600	1.27585	1.21605
	Os06g0275800	Os08g0331800	-2.26201	-3.03891			Os06g0281800	Os02g0190300	1.27305	1.16689
	Os01g0275900	Os12g0194900	-2.26248	-2.00603			Os12g0281966	Os07g0678300	1.27223	1.20448
	Os01g0275950	Os04g0673300	-2.26438	-1.96171			Os07g0282401	Os11g0177750	1.27176	1.14598
	Os08g0276100	Os01g0179800	-2.27471	-1.02678			Os07g0282500	Os05g0519300	1.26966	1.18604
	Os04g0276200	Os02g0782900	-2.27713	-1.57305			Os11g0282700	Os08g0425600	1.26875	1.44352
	Os05g0276500	Os01g0347500	-2.2795	-2.22148			Os01g0282800	Os02g0173900	1.26668	1.19466
	Os02g0276500	Os06g0125500	-2.28072	-1.31538			Os01g0282866	Os03g0219300	1.26578	1.0756
	Os02g0276900	Os07g0417200	-2.28363	-1.09348			Os11g0282900	Os01g0586600	1.2649	1.00538
	Os05g0277000	Os09g0494600	-2.29096	-1.24505			Os12g0283300	Os02g0813500	1.26442	1.339
	Os06g0278150	Os05g0134800	-2.29114	-2.16308			Os11g0283500	Os04g0527900	1.2643	1.30894
	Os01g0278900	Os01g0550800	-2.29294	-2.61221			Os12g0284000	Os02g0718600	1.26411	1.41162
	Os03g0279200	Os01g0731201	-2.30915	-1.2723			Os06g0284200	Os04g0521700	1.26296	1.48464
	Os01g0279400	Os08g0136800	-2.31603	-1.87714			Os03g0284700	Os06g0130800	1.26293	1.28526
	Os03g0279950	Os01g0326100	-2.3221	-2.03165			Os11g0285000	Os09g0510200	1.26131	1.16754
	Os02g0280200	Os03g0135200	-2.32489	-1.30102			Os01g0285300	Os11g0135900	1.26044	1.33367
	Os03g0280400	Os10g0483500	-2.32671	-1.37777			Os12g0285600	Os02g0528500	1.26041	1.06702
	Os02g0280500	Os09g0424200	-2.32753	-2.17649			Os03g0285800	Os05g0569300	1.25691	1.06084
	Os02g0280700	Os12g0155100	-2.32901	-1.22896			Os04g0286300	Os01g0247500	1.2558	1.19903
	Os04g0281900	Os04g0179100	-2.33279	-2.25345			Os09g0286300	Os02g0756850	1.2506	1.26118
	Os12g0281966	Os05g0447200	-2.34734	-1.40543			Os06g0286400	Os01g0191200	1.24812	1.0888
	Os06g0282000	Os03g0368900	-2.34944	-1.03639			Os01g0286600	Os02g0229900	1.24755	1.05357
	Os04g0282200	Os04g0525100	-2.35221	-1.70291			Os06g0286700	Os10g0528651	1.24612	1.40006
	Os04g0282400	Os09g0399800	-2.35602	-1.57717			Os11g0286800	Os02g0191600	1.2452	1.18308
	Os07g0282401	Os11g0210600	-2.36311	-1.0276			Os03g0287100	Os05g0320300	1.24513	1.02955
	Os11g0282700	Os03g0149300	-2.37008	-1.24505			Os07g0287400	Os02g0564000	1.24491	1.16304
	Os11g0282800	Os04g0538400	-2.37009	-2.30653			Os03g0287400	Os06g0701600	1.24223	1.32593
	Os01g0282800	Os06g0522300	-2.37122	-1.5168			Os06g0287700	Os09g0572600	1.24025	1.21818
	Os05g0283000	Os07g0448600	-2.37414	-1.11998			Os03g0287750	Os03g0133800	1.23834	1.02228
	Os12g0283300	Os01g0750500	-2.37453	-1.3715			Os05g0287800	Os03g0283200	1.23605	1.93473
	Os11g0283500	Os12g0568500	-2.381	-3.07482			Os03g0287800	Os11g0536800	1.2355	1.31564
	Os12g0284000	Os05g0473000	-2.38445	-2.29372			Os12g0288000	Os04g0690800	1.23486	1.62933
	Os06g0284200	Os04g0399200	-2.38808	-1.04891			Os03g0288300	Os05g0470000	1.23486	1.16726
	Os01g0284500	Os07g0664400	-2.39195	-1.0073			Os07g0288700	Os07g0650100	1.23343	1.05184
	Os01g0284700	Os05g0410900	-2.39366	-1.14145			Os01g0289600	Os03g0722500	1.22643	1.09958
	Os12g0284800	Os04g0550900	-2.39476	-1.41384			Os06g0289900	Os09g0560700	1.22272	1.3274
	Os03g0285200	Os04g0191500	-2.39651	-1.1332			Os08g0290900	Os07g0605350	1.2208	1.197
	Os03g0285300	Os07g0431160	-2.39692	-2.33972			Os02g0291000	Os06g0159900	1.21765	1.08096
	Os06g0285400	Os09g0339000	-2.40628	-1.56799			Os02g0291400	Os04g0625200	1.21525	1.47049
	Os02g0285800	Os06g0105300	-2.407	-1.52204			Os11g0291500	Os08g0457600	1.21357	1.00231
	Os04g0286300	Os01g0237500	-2.40851	-2.22775			Os03g0291700	Os01g0206700	1.21238	1.28562
	Os06g0286400	Os01g0639900	-2.40917	-1.05652			Os01g0291733	Os02g0581200	1.21194	1.18156
	Os11g0286800	Os04g0614500	-2.42355	-2.5088			Os05g0292800	Os02g0160500	1.21117	1.37605
	Os03g0287100	Os08g0423600	-2.42675	-1.35097			Os04g0293100	Os01g0930800	1.20512	1.52642
	Os08g0287200	Os12g0634600	-2.42767	-1.05232			Os02g0293500	Os02g0176000	1.20455	1.06037
	Os07g0287400	Os02g0683800	-2.42833	-2.41951			Os03g0293900	Os07g0656200	1.20431	1.39846
	Os03g0287400	Os12g0231000	-2.43988	-1.25946			Os03g0294001	Os06g0637500	1.20401	1.28736
	Os06g0287500	Os08g0202300	-2.44129	-1.86991			Os03g0294100	Os01g0518500	1.2004	1.10023
	Os06g0287700	Os05g0548950	-2.44903	-2.12457			Os07g0294300	Os01g0229600	1.19966	1.54387
	Os03g0288000	Os03g0757100	-2.45942	-2.05582			Os03g0294800	Os02g0612900	1.19966	1.21592
	Os12g0288000	Os04g0652400	-2.45998	-1.62213			Os06g0295500	Os09g0555550	1.19817	1.42727
	Os01g0288200	Os03g0192550	-2.46018	-1.99705			Os03g0295600	Os03g0119300	1.19753	1.36353
	Os06g0288300	Os11g0698567	-2.47136	1.03471			Os12g0295600	Os09g0464033	1.19585	1.13947
	Os11g0288350	Os02g0745100	-2.48476	-1.79555			Os06g0295700	Os01g0218900	1.19435	1.05818
	Os11g0289700	Os03g0290300	-2.48495	-1.51442			Os07g0296000	Os03g0183800	1.19381	1.28772
	Os06g0289900	Os01g0787600	-2.49264	-1.4493			Os07g0296100	Os03g0295800	1.19283	1.28347
	Os06g0290701	Os06g0520733	-2.50016	-1.08045			Os03g0296200	Os01g0550300	1.19057	1.06747
	Os08g0290900	Os08g0260600	-2.50051	-1.64562			Os03g0296500	Os04g0347200	1.18925	1.61571
	Os12g0291066	Os04g0111200	-2.50559	-1.47411			Os11g0296500	Os01g0652600	1.18893	1.13415
	Os11g0291450	Os03g0400700	-2.50904	-1.66822			Os05g0296530	Os01g0133500	1.18836	1.08118
	Os01g0291500	Os02g0718100	-2.52531	-1.75237			Os05g0296600	Os04g0410050	1.18501	1.1024
	Os05g0291700	Os11g0264500	-2.52986	-2.1553			Os05g0296750	Os02g0194700	1.18427	1.72512
	Os12g0291733	Os11g0210500	-2.53	-1.37057			Os03g0297000	Os05g0362500	1.17667	1.17429
	Os12g0292301	Os04g0104900	-2.5302	-2.43386			Os02g0297200	Os02g0157600	1.17551	1.59899
	Os12g0292400	Os07g0104500	-2.5348	-1.3932			Os01g0297200	Os03g0717900	1.17537	1.04964
	Os05g0292800	Os06g0314600	-2.53853	-1.12452			Os03g0297400	Os10g0561600	1.17262	1.31711
	Os02g0293500	Os04g0453200	-2.55247	-1.71636			Os07g0297400	Os09g0364800	1.17169	1.27737
	Os03g0293900	Os12g0111800	-2.5556	-2.11108			Os06g0297600	Os11g0707600	1.17129	1.00427
	Os03g0294001	Os01g0619900	-2.5648	-1.6292			Os03g0298300	Os11g0432900	1.16879	1.17443
	Os03g0294100	Os04g0119000	-2.56557	-1.56609			Os05g0299101	Os02g0613300	1.16865	1.38517
	Os07g0294300	Os09g0274900	-2.56659	-1.02452			Os02g0299200	Os05g0142600	1.16719	-1.23245
	Os01g0294500	Os04g0419550	-2.57007	-1.34632			Os03g0299200	Os01g0667200	1.1635	1.39579
	Os01g0294700	Os11g0214400	-2.58067	-2.088			Os05g0299500	Os04g0136700	1.16347	1.91996
	Os03g0294800	Os01g0952500	-2.58267	-1.85263			Os07g0300900	Os01g0678500	1.16252	1.2508
	Os06g0295500	Os12g0601800	-2.58631	-1.47214			Os08g0301500	Os10g0580400	1.1616	1.49055
	Os12g0295600	Os09g0409100	-2.59836	-2.38808			Os03g0302000	Os01g0701500	1.15906	1.47828
	Os01g0295700	Os10g0334500	-2.60197	-1.5069			Os02g0302200	Os05g0267800	1.15506	1.54639
	Os06g0295700	Os11g0147800	-2.60786	-1.15102			Os03g0302800	Os01g0327100	1.1528	1.12355
	Os06g0295900	Os01g0795200	-2.60885	-2.04961			Os11g0303200	Os01g0846450	1.15242	1.35956
	Os01g0296166	Os11g0153500	-2.60988	-1.94679			Os01g0303600	Os04g0523812	1.15165	1.23526
	Os03g0296200	Os03g0242300	-2.61682	-2.11861			Os11g0303600	Os03g0858200	1.15061	1.39511
	Os01g0296450	Os11g0112200	-2.62291	-1.86873			Os06g0303600	Os05g0401500	1.14837	1.1168
	Os11g0296500	Os12g0538600	-2.62326	-3.17859			Os11g0303701	Os05g0583000	1.14379	1.56336
	Os01g0296700	Os02g0570900	-2.62754	-2.74274			Os06g0303800	Os03g0346150	1.1435	-1.11497
	Os03g0296700	Os07g0147500	-2.62921	-3.07889			Os01g0303800	Os04g0568700	1.14173	1.03041
	Os02g0297200	Os03g0634400	-2.63118	-1.41185			Os03g0304800	Os06g0688100	1.13647	1.02613
	Os03g0297400	Os10g0180800	-2.64784	-1.48007			Os03g0305400	Os07g0652900	1.13143	1.41134
	Os07g0297400	Os09g0517900	-2.65344	-1.22461			Os04g0305700	Os01g0366300	1.12937	1.02703
	Os01g0297700	Os08g0203600	-2.66278	-1.67724			Os05g0305900	Os06g0186400	1.12484	1.08002
	Os11g0297800	Os04g0227500	-2.6681	-1.10576			Os01g0306400	Os08g0425500	1.11877	1.92702
	Os03g0297800	Os06g0534200	-2.68243	-2.1042			Os06g0306600	Os10g0362300	1.11799	1.05443
	Os03g0297900	Os10g0543500	-2.69044	-1.79224			Os01g0306800	Os09g0478733	1.11492	1.27156
	Os05g0298900	Os01g0882800	-2.70574	-1.76641			Os03g0307000	Os04g0483200	1.11418	1.03651
	Os05g0299000	Os02g0719600	-2.72131	-1.37039			Os01g0307624	Os03g0187300	1.11396	1.01537
	Os06g0299100	Os06g0294600	-2.74494	-2.32193			Os01g0307686	Os08g0167800	1.11019	2.21516
	Os05g0299101	Os12g0555000	-2.74543	-3.35684			Os06g0307900	Os09g0369500	1.10752	1.23782
	Os03g0299200	Os10g0528300	-2.75963	-1.86049			Os09g0309200	Os10g0505700	1.10423	1.26491
	Os05g0299500	Os04g0364800	-2.76516	-1.74846			Os01g0309451	Os04g0535200	1.10268	1.1497
	Os03g0299700	Os01g0731150	-2.76762	-1.78488			Os01g0310100	Os06g0725000	1.10073	1.18184
	Os12g0299700	Os03g0856700	-2.77848	-1.53599			Os03g0310800	Os08g0343000	1.09746	1.07418
	Os06g0300500	Os03g0121300	-2.78029	-2.11145			Os11g0312220	Os03g0131800	1.09382	1.11191
	Os03g0300600	Os05g0503650	-2.79202	-1.74755			Os11g0312400	Os02g0578300	1.09317	1.06271
	Os08g0301500	Os08g0201700	-2.79889	-1.27262			Os01g0312500	Os10g0159800	1.08975	1.14711
	Os04g0301500	Os08g0101700	-2.80095	-1.11169			Os02g0312600	Os06g0326400	1.08893	1.29901
	Os04g0301700	Os01g0551100	-2.80455	-1.11255			Os05g0312600	Os05g0179800	1.0865	1.0881
	Os03g0302000	Os04g0442300	-2.81304	-1.41048			Os02g0313700	Os01g0555200	1.08573	1.34557
	Os03g0302800	Os12g0291400	-2.81815	-1.04924			Os02g0314300	Os09g0518600	1.08384	1.01058
	Os11g0303200	Os09g0351700	-2.81878	-1.28243			Os03g0314500	Os04g0663700	1.08353	1.02414
	Os01g0303600	Os07g0448400	-2.82135	-1.32061			Os02g0314600	Os04g0586200	1.08114	1.44029
	Os11g0303600	Os06g0646100	-2.84394	-2.04148			Os03g0314700	Os01g0837800	1.07837	1.30362
	Os06g0303600	Os04g0188500	-2.85076	-1.19594			Os03g0315000	Os11g0704700	1.07725	1.07782
	Os03g0304800	Os02g0613900	-2.85305	-2.46823			Os09g0315050	Os07g0646800	1.07438	1.00881
	Os09g0305300	Os12g0555100	-2.86422	-2.5201			Os09g0315100	Os10g0202900	1.07235	1.06478
	Os03g0305400	Os10g0569600	-2.86726	-1.07671			Os02g0315600	Os07g0584900	1.06786	1.0239
	Os04g0305700	Os11g0145200	-2.87979	-2.7109			Os01g0315800	Os07g0139400	1.06685	1.04982
	Os01g0305900	Os04g0178300	-2.88095	-2.9868			Os03g0315800	Os03g0248400	1.06612	1.03639
	Os01g0306400	Os04g0684800	-2.90005	-1.13679			Os03g0316200	Os08g0476300	1.0657	1.27469
	Os06g0306600	Os01g0355250	-2.9091	-2.8485			Os06g0316800	Os02g0655100	1.06562	1.05865
	Os03g0307000	Os05g0499300	-2.91335	-1.40438			Os06g0317100	Os07g0231400	1.06543	1.04024
	Os11g0307300	Os01g0555100	-2.91791	-1.6527			Os06g0317400	Os08g0109400	1.06531	1.13054
	Os09g0307300	Os06g0133100	-2.93598	-2.14678			Os02g0317500	Os12g0552400	1.06513	1.43737
	Os03g0307400	Os06g0725200	-2.9415	-1.4438			Os06g0317600	Os09g0256700	1.06183	1.12586
	Os11g0307550	Os08g0480000	-2.95897	-1.90838			Os01g0317800	Os12g0600100	1.06161	1.19233
	Os01g0307686	Os07g0663700	-2.98814	-3.0518			Os10g0317900	Os03g0126850	1.05955	1.07467
	Os11g0308432	Os10g0361000	-2.99314	-1.32832			Os05g0318300	Os11g0549620	1.05629	1.04963
	Os04g0308500	Os01g0914100	-3.00101	-1.15993			Os02g0318600	Os07g0194100	1.0525	1.30908
	Os02g0308800	Os02g0240300	-3.02877	-2.48222			Os06g0318800	Os06g0114500	1.04493	1.18497
	Os01g0309451	Os01g0635200	-3.02905	-2.43466			Os03g0319000	Os02g0101000	1.04445	1.08073
	Os09g0309700	Os09g0294000	-3.05182	-1.17694			Os03g0319050	Os01g0734333	1.04403	1.1098
	Os01g0310100	Os07g0430501	-3.06271	-3.42545			Os03g0320800	Os05g0527100	1.04329	1.0017
	Os03g0310800	Os03g0332533	-3.09479	-2.37666			Os06g0320801	Os03g0336100	1.04234	1.85454
	Os01g0311400	Os04g0531750	-3.10395	-1.57605			Os03g0320900	Os11g0293800	1.03904	1.2023
	Os01g0312800	Os04g0554500	-3.11352	-2.01206			Os09g0321500	Os03g0758250	1.03466	1.29126
	Os01g0314100	Os09g0272600	-3.11487	-2.07965			Os03g0321700	Os01g0242600	1.03329	1.24192
	Os02g0314300	Os01g0731100	-3.11528	-1.87753			Os02g0321900	Os08g0168000	1.03227	2.71068
	Os02g0314600	Os01g0192900	-3.14103	-3.12931			Os05g0322900	Os01g0199550	1.03076	1.25354
	Os03g0314700	Os07g0432201	-3.14222	-3.44841			Os05g0323400	Os03g0643250	1.02893	1.35572
	Os05g0314700	Os05g0477666	-3.14408	-2.37009			Os03g0323500	Os06g0179200	1.02449	1.00969
	Os03g0314750	Os10g0515900	-3.14702	-4.4097			Os10g0323500	Os04g0631600	1.023	1.0565
	Os03g0314800	Os02g0569900	-3.16145	-3.37001			Os02g0323600	Os02g0318100	1.02244	1.38625
	Os03g0315000	Os07g0677300	-3.16879	-2.51542			Os03g0324600	Os10g0517500	1.02125	1.29729
	Os03g0315400	Os12g0548700	-3.17129	-1.66616			Os05g0324700	Os06g0658900	1.01722	1.17941
	Os01g0315800	Os07g0542600	-3.17282	-2.58961			Os10g0325400	Os07g0506000	1.0043	1.12805
	Os09g0316000	Os07g0443500	-3.17322	-2.92797			Os09g0325800	Os06g0726400	1.00158	1.35218
	Os06g0316000	Os08g0503000	-3.20172	-2.03245			Os03g0326000	Os05g0444200	1.00074	1.1214
	Os05g0316800	Os01g0963000	-3.20471	-3.29758			Os03g0326100	Os07g0619100	1.00069	1.3104
	Os06g0317200	Os02g0570700	-3.20711	-3.12462			Os06g0326700	Os08g0538600	-1.00962	-1.00773
	Os06g0317400	Os05g0409500	-3.21333	-1.87199			Os10g0326800	Os08g0111200	-1.0111	-1.05004
	Os06g0317600	Os11g0626700	-3.21745	-1.84497			Os03g0327100	Os03g0692400	-1.01228	-1.084
	Os10g0317900	Os01g0916000	-3.21911	-1.05265			Os08g0327400	Os12g0581900	-1.01233	-1.12094
	Os05g0318300	Os07g0693800	-3.23505	-1.32373			Os02g0327500	Os03g0339900	-1.01241	-1.32456
	Os02g0318450	Os09g0400000	-3.23513	-1.19729			Os03g0327751	Os11g0690332	-1.0136	1.74197
	Os02g0318500	Os04g0623200	-3.24051	-1.73855			Os05g0328000	Os06g0272850	-1.01438	-1.04492
	Os06g0318566	Os05g0567600	-3.24293	-3.02214			Os09g0328332	Os11g0225000	-1.01707	-1.02661
	Os06g0318600	Os07g0517100	-3.26307	-1.26498			Os06g0329300	Os06g0125500	-1.01841	-1.01258
	Os02g0318600	Os09g0482500	-3.26312	-1.45922			Os01g0329900	Os05g0345175	-1.01925	-1.23205
	Os06g0319133	Os11g0134900	-3.27279	-3.06981			Os01g0331100	Os07g0617000	-1.02247	-1.49968
	Os06g0319700	Os01g0916100	-3.28656	-1.05801			Os08g0331800	Os12g0191400	-1.02408	-1.10183
	Os10g0320100	Os06g0109300	-3.29307	-2.04523			Os08g0331900	Os08g0103000	-1.02538	-1.10932
	Os03g0320100	Os09g0482200	-3.2961	-1.45897			Os03g0332201	Os11g0262600	-1.02586	-1.24241
	Os05g0320300	Os04g0556550	-3.29649	-1.79839			Os03g0332500	Os04g0524300	-1.02652	-1.01444
	Os06g0320801	Os11g0211800	-3.35872	-1.09438			Os06g0332800	Os03g0823301	-1.02758	-1.46952
	Os03g0321300	Os05g0189900	-3.38598	-1.3045			Os05g0333500	Os05g0441400	-1.0321	-1.30142
	Os09g0321500	Os01g0893400	-3.41261	-1.87515			Os10g0333700	Os06g0473000	-1.03586	-1.13465
	Os02g0321900	Os08g0371200	-3.42682	-1.50016			Os05g0334000	Os10g0416200	-1.03809	-1.14845
	Os09g0322400	Os01g0974200	-3.45658	-1.9077			Os03g0334300	Os04g0565500	-1.04109	-1.02164
	Os01g0322700	Os12g0583300	-3.46948	-1.53809			Os09g0334500	Os10g0162842	-1.04201	-1.03194
	Os05g0322900	Os07g0290200	-3.49577	-1.77593			Os08g0335200	Os04g0556600	-1.04966	-1.10578
	Os05g0323400	Os04g0581000	-3.49963	-2.30788			Os03g0335200	Os04g0452650	-1.05093	-1.01301
	Os09g0323500	Os07g0619400	-3.5118	-2.0313			Os05g0335500	Os06g0169900	-1.05122	-1.84744
	Os05g0323900	Os02g0658800	-3.51946	-2.2163			Os03g0335500	Os01g0791033	-1.05517	-1.01902
	Os02g0324700	Os01g0347600	-3.52194	-3.15567			Os06g0335950	Os01g0248500	-1.05592	-1.01056
	Os05g0324700	Os12g0555300	-3.53745	-2.91468			Os03g0336000	Os02g0753400	-1.06127	-1.21529
	Os03g0324900	Os12g0548501	-3.56034	-2.14237			Os08g0337100	Os08g0508500	-1.06249	-1.2098
	Os02g0326700	Os11g0143300	-3.62325	-2.81269			Os05g0337400	Os11g0678000	-1.06523	-1.00527
	Os06g0326700	Os12g0628100	-3.62442	-1.69161			Os09g0337500	Os08g0536350	-1.06821	-1.71151
	Os03g0327100	Os07g0617000	-3.64278	-2.21729			Os03g0337600	Os03g0574600	-1.07241	-1.47036
	Os01g0327100	Os01g0332800	-3.6637	-1.74241			Os03g0338000	Os11g0118400	-1.08115	-1.81943
	Os08g0327400	Os01g0588100	-3.68337	-3.15958			Os05g0338900	Os07g0532800	-1.08264	-1.88162
	Os03g0327700	Os03g0297600	-3.68566	-3.04851			Os05g0338933	Os06g0114200	-1.08494	-1.16081
	Os03g0327751	Os08g0203400	-3.7292	-1.06693			Os05g0339200	Os06g0581500	-1.0921	-1.15038
	Os03g0327800	Os01g0563000	-3.73876	-1.17878			Os03g0339300	Os08g0376500	-1.09442	-1.02011
	Os09g0328332	Os06g0306300	-3.76698	-1.77484			Os04g0339400	Os11g0649500	-1.09625	-1.00124
	Os06g0328400	Os12g0139400	-3.76987	-2.74676			Os03g0339400	Os03g0564600	-1.09636	-1.06484
	Os01g0329000	Os10g0140700	-3.79211	-2.66442			Os04g0339800	Os12g0538700	-1.09893	-1.64393
	Os06g0329300	Os05g0579600	-3.8584	-2.44465			Os10g0340100	Os05g0454200	-1.09909	-1.46411
	Os01g0329900	Os10g0555900	-3.86897	-1.96542			Os04g0340100	Os11g0156000	-1.0995	-1.10216
	Os03g0332100	Os02g0571100	-3.93488	-4.04966			Os03g0341300	Os06g0226500	-1.1028	-1.33347
	Os03g0332500	Os05g0477600	-3.94012	-2.58975			Os08g0342300	Os07g0240600	-1.10454	-1.21846
	Os06g0332800	Os06g0591400	-3.95129	-1.17203			Os03g0343400	Os03g0797800	-1.10553	-1.91192
	Os03g0333400	Os12g0198700	-3.9558	-2.5383			Os03g0343500	Os02g0174800	-1.10901	-1.23491
	Os03g0334200	Os06g0552900	-4.00494	-1.90784			Os05g0344200	Os03g0188400	-1.10954	-1.28731
	Os03g0334300	Os02g0662000	-4.01562	-1.20046			Os05g0344400	Os03g0297900	-1.11174	-1.25469
	Os08g0334900	Os01g0663051	-4.0179	-2.88034			Os05g0345100	Os03g0237100	-1.11186	-1.45879
	Os08g0335200	Os10g0555600	-4.03844	-1.65126			Os05g0345137	Os06g0594400	-1.11334	-1.49022
	Os05g0335500	Os09g0356800	-4.05164	-2.58573			Os09g0345500	Os12g0240900	-1.11335	-1.09382
	Os08g0335500	Os03g0314500	-4.06226	-1.23203			Os10g0347000	Os02g0530100	-1.114	-1.2901
	Os08g0337001	Os01g0175700	-4.11348	-3.22883			Os08g0347000	Os07g0689600	-1.11455	-1.60545
	Os08g0337100	Os06g0169001	-4.18688	-4.22131			Os01g0347100	Os04g0635650	-1.11804	-1.73737
	Os10g0337400	Os01g0309800	-4.1986	-2.51774			Os09g0347300	Os06g0645500	-1.11919	-1.25415
	Os05g0337400	Os09g0343200	-4.20038	-3.50128			Os09g0347800	Os11g0622800	-1.11947	-1.11947
	Os09g0337500	Os12g0555200	-4.21224	-3.24336			Os08g0348300	Os02g0605900	-1.12152	-1.12822
	Os04g0337500	Os07g0432333	-4.24536	-3.88223			Os01g0349000	Os04g0419900	-1.12199	-1.25091
	Os01g0337500	Os02g0557800	-4.25327	-2.09676			Os08g0349300	Os09g0339000	-1.12218	-1.21144
	Os03g0337600	Os06g0493100	-4.29709	-1.1668			Os01g0350100	Os06g0625700	-1.1224	-1.01554
	Os06g0338200	Os12g0222300	-4.32537	-1.25195			Os04g0350300	Os01g0329075	-1.12253	-1.12253
	Os03g0338400	Os11g0687200	-4.33505	-2.06192			Os09g0350900	Os08g0126700	-1.1267	-1.98688
	Os05g0338900	Os10g0508700	-4.3371	-2.5284			Os03g0351200	Os08g0203300	-1.1275	-1.25015
	Os05g0339300	Os06g0278000	-4.37129	-1.02282			Os01g0351200	Os06g0546500	-1.12753	-1.15518
	Os04g0339400	Os10g0552700	-4.41734	-1.83726			Os08g0351300	Os03g0582800	-1.12925	-1.1467
	Os03g0339400	Os02g0658100	-4.55239	-1.56983			Os06g0351500	Os02g0331400	-1.13589	-1.13589
	Os01g0339500	Os11g0489250	-4.63825	-3.75824			Os11g0351555	Os02g0834050	-1.13829	-1.38476
	Os03g0339700	Os12g0548401	-4.64319	-2.34515			Os09g0351700	Os01g0631700	-1.13839	-1.03513
	Os10g0340100	Os01g0326300	-4.75909	-3.60289			Os09g0351800	Os03g0364500	-1.13909	-1.14004
	Os06g0340301	Os10g0552600	-4.85685	-3.06309			Os10g0352000	Os07g0126301	-1.14156	-1.29771
	Os05g0342000	Os01g0823100	-4.87369	-3.18616			Os08g0352100	Os10g0166300	-1.14512	-1.11283
	Os03g0342100	Os07g0429700	-5.03257	-3.5258			Os06g0352200	Os12g0604000	-1.14516	-1.01138
	Os01g0343300	Os10g0552800	-5.06179	-1.9676			Os03g0353000	Os07g0124900	-1.14714	-1.30217
	Os01g0343500	Os11g0687100	-5.11348	-1.08657			Os08g0353700	Os07g0125500	-1.14806	-1.2985
	Os03g0343900	Os08g0355400	-5.20566	-3.43319			Os09g0353700	Os11g0557800	-1.14823	-1.7879
	Os04g0344100	Os04g0688500	-5.37468	-3.46976			Os01g0353900	Os01g0126200	-1.14928	-1.34037
	Os10g0344500	Os03g0738600	-5.48288	-3.06054			Os06g0354500	Os03g0323100	-1.15084	-1.3957
	Os09g0344900	Os01g0216000	-5.51548	-3.17899			Os09g0356200	Os03g0169500	-1.15201	-1.19952
	Os10g0345100	Os07g0484800	-5.59527	-1.87589			Os03g0356300	Os10g0479500	-1.15281	-1.18219
	Os03g0346150	Os12g0555500	-5.60234	-4.27916			Os03g0356414	Os12g0271700	-1.153	-1.30592
	Os03g0346200	Os03g0307300	-5.621	-4.75872			Os08g0356700	Os01g0917400	-1.15541	-1.01632
	Os01g0346250	Os03g0307200	-5.79969	-4.75393			Os01g0356951	Os05g0567600	-1.15764	-1.18559
	Os09g0346500	Os03g0843800	-6.2034	-3.75819			Os09g0358000	Os03g0652000	-1.1583	-1.17727
	Os04g0346800	Os05g0548900	-6.34781	-3.62535			Os09g0358050	Os04g0613000	-1.16599	-1.06806
	Os03g0347700						Os01g0358100	Os10g0525101	-1.16667	-1.21291
	Os03g0347900						Os05g0358200	Os12g0527301	-1.16724	-1.04306
	Os05g0348100						Os01g0358300	Os05g0549232	-1.16837	-1.06879
	Os01g0349000						Os04g0359100	Os09g0397800	-1.16842	-1.0428
	Os09g0350900						Os08g0359300	Os11g0523700	-1.16876	-1.45323
	Os03g0351300						Os08g0360300	Os01g0696500	-1.16961	-1.09489
	Os06g0351500						Os10g0361000	Os02g0285775	-1.16984	-1.1187
	Os11g0351555						Os09g0361200	Os02g0750100	-1.1723	-1.06564
	Os10g0352000						Os09g0361500	Os06g0547100	-1.17447	-1.10617
	Os01g0352100						Os01g0361500	Os02g0619600	-1.17642	-1.03632
	Os03g0352400						Os05g0361700	Os03g0227400	-1.17901	-1.02246
	Os03g0353000						Os01g0361800	Os01g0860900	-1.18152	-1.0624
	Os04g0353600						Os05g0361900	Os07g0443500	-1.18473	-1.18473
	Os01g0353633						Os01g0363500	Os09g0457800	-1.18524	-1.76131
	Os09g0353700						Os09g0363500	Os02g0306401	-1.1888	-2.47702
	Os04g0354600						Os05g0363500	Os02g0170150	-1.18892	-1.05983
	Os06g0354700						Os05g0363566	Os02g0641000	-1.1894	-1.0325
	Os09g0354900						Os09g0363900	Os03g0776100	-1.1908	-1.07023
	Os09g0355400						Os01g0364800	Os01g0613800	-1.19419	-1.4442
	Os03g0356300						Os05g0365300	Os12g0247900	-1.19463	1.91452
	Os03g0356414						Os09g0365900	Os03g0245300	-1.19475	-1.1523
	Os03g0356498						Os03g0366000	Os06g0194200	-1.19483	-1.05464
	Os08g0356500						Os05g0366000	Os01g0152300	-1.19508	-1.13284
	Os08g0356700						Os03g0367200	Os06g0587900	-1.1952	-1.2246
	Os06g0356800						Os09g0367700	Os01g0608101	-1.19534	-1.30535
	Os01g0357100						Os03g0367900	Os01g0628700	-1.19605	-1.0377
	Os01g0357200						Os09g0367900	Os04g0507700	-1.19718	-1.55925
	Os08g0357300						Os01g0368000	Os04g0518800	-1.19982	-1.03073
	Os09g0357400						Os05g0368300	Os08g0442700	-1.20233	-1.06781
	Os04g0357700						Os05g0368350	Os09g0278700	-1.2026	-1.65159
	Os01g0357900						Os05g0369300	Os06g0640800	-1.20631	-1.03563
	Os09g0358000						Os05g0369700	Os01g0164075	-1.20715	-1.20715
	Os09g0358050						Os05g0369900	Os08g0548650	-1.20815	-1.18823
	Os01g0358100						Os05g0370100	Os12g0120100	-1.21027	-1.11835
	Os05g0358500						Os05g0370200	Os06g0123000	-1.21502	-1.01266
	Os04g0359100						Os03g0370400	Os02g0595700	-1.21602	-2.00029
	Os08g0359300						Os05g0370600	Os04g0463000	-1.21779	-1.01717
	Os10g0360100						Os10g0370700	Os03g0388100	-1.21933	-1.17344
	Os03g0360300						Os04g0370900	Os08g0486700	-1.21944	-1.08205
	Os08g0360300						Os04g0371000	Os09g0442700	-1.22253	-1.01675
	Os09g0360500						Os03g0371000	Os08g0469500	-1.22349	-1.00607
	Os04g0360500						Os09g0371625	Os07g0158500	-1.22391	-1.02839
	Os03g0360800						Os09g0371650	Os05g0560000	-1.2248	-1.09221
	Os01g0361500						Os01g0372350	Os05g0398800	-1.22489	-1.15061
	Os05g0361900						Os01g0372400	Os10g0159700	-1.22512	-1.06552
	Os01g0362100						Os01g0373800	Os08g0553500	-1.22536	-1.52525
	Os03g0362200						Os08g0373900	Os01g0329000	-1.2283	-1.15545
	Os10g0362300						Os03g0374400	Os01g0597800	-1.22857	-1.47994
	Os05g0362500						Os08g0374800	Os10g0100300	-1.22974	-1.00347
	Os01g0362800						Os09g0375000	Os09g0543400	-1.23027	-1.108
	Os03g0363100						Os05g0375532	Os10g0116400	-1.23242	-1.11892
	Os01g0364800						Os09g0375600	Os07g0277200	-1.23263	-1.86467
	Os10g0364900						Os03g0376600	Os03g0782300	-1.23296	-1.26814
	Os05g0365300						Os04g0376700	Os06g0646000	-1.234	-1.17313
	Os03g0366000						Os10g0378100	Os09g0494600	-1.23509	-1.17989
	Os05g0366000						Os01g0378100	Os05g0105050	-1.23593	-1.0378
	Os03g0366350						Os03g0379500	Os11g0625700	-1.23705	-1.23705
	Os03g0367900						Os04g0379700	Os10g0133500	-1.23907	-1.04496
	Os05g0368000						Os04g0379800	Os01g0588900	-1.23966	-1.23974
	Os01g0368000						Os09g0379900	Os07g0545300	-1.24275	-1.08016
	Os05g0368100						Os09g0380000	Os01g0873000	-1.24415	-1.22629
	Os05g0368300						Os09g0380050	Os12g0291100	-1.24564	-1.37726
	Os04g0368800						Os08g0380100	Os06g0206000	-1.24852	-1.22821
	Os05g0369300						Os05g0380200	Os03g0857600	-1.25055	-1.3781
	Os03g0369800						Os05g0380250	Os09g0451400	-1.25062	-1.01018
	Os05g0369900						Os05g0380300	Os02g0663800	-1.25124	-1.1815
	Os10g0370000						Os01g0380800	Os04g0441800	-1.25229	-1.1031
	Os05g0370100						Os05g0380900	Os08g0137900	-1.25306	-1.52489
	Os05g0370200						Os04g0381400	Os01g0613500	-1.25613	-1.09995
	Os10g0370700						Os09g0381400	Os03g0607600	-1.25636	-1.05428
	Os04g0370900						Os01g0382000	Os01g0907600	-1.25828	-2.93966
	Os04g0371000						Os09g0382300	Os04g0659000	-1.25874	-1.14594
	Os03g0371000						Os09g0382400	Os04g0683850	-1.26081	-1.20559
	Os03g0371350						Os05g0382500	Os11g0208800	-1.26082	-1.09319
	Os01g0372350						Os05g0382600	Os11g0568300	-1.2617	-1.07572
	Os04g0372700						Os04g0382900	Os04g0637300	-1.26254	-1.2644
	Os04g0372750						Os05g0382900	Os08g0548700	-1.26267	-1.14174
	Os10g0372800						Os04g0384800	Os09g0320400	-1.2633	-1.10547
	Os05g0372833						Os04g0385600	Os04g0208200	-1.26399	-1.12502
	Os05g0372866						Os08g0386200	Os04g0364800	-1.26527	-1.5948
	Os08g0373000						Os04g0386300	Os01g0880400	-1.26552	-1.28824
	Os08g0373900						Os04g0386500	Os01g0795000	-1.26669	-1.79548
	Os08g0374000						Os05g0386700	Os07g0489200	-1.26771	-1.00702
	Os03g0374400						Os05g0386800	Os02g0308400	-1.26808	-1.31842
	Os08g0374600						Os09g0387150	Os08g0229200	-1.26871	-1.03837
	Os03g0374600						Os03g0387300	Os09g0455300	-1.27116	-1.08587
	Os08g0374701						Os04g0387600	Os08g0200100	-1.27126	-1.18018
	Os03g0375200						Os04g0387900	Os01g0786601	-1.2724	-1.41154
	Os05g0375532						Os01g0388101	Os07g0558300	-1.27253	-2.09696
	Os05g0375600						Os05g0390100	Os02g0459300	-1.27334	-1.14989
	Os09g0375600						Os10g0390500	Os10g0122400	-1.27463	-1.33838
	Os03g0375833						Os04g0390700	Os01g0296166	-1.27539	-1.55815
	Os04g0375900						Os05g0391200	Os05g0447200	-1.27559	-1.1072
	Os03g0376100						Os08g0391300	Os07g0560700	-1.27602	-1.22598
	Os09g0376400						Os10g0392400	Os01g0205300	-1.27605	-1.29123
	Os03g0376600						Os03g0392600	Os02g0779400	-1.27768	-1.41323
	Os10g0377150						Os05g0392700	Os09g0286600	-1.27789	-1.13643
	Os08g0378000						Os08g0393600	Os01g0603300	-1.27868	-1.05082
	Os01g0378100						Os10g0394200	Os01g0357900	-1.27875	-1.01636
	Os10g0379100						Os09g0394600	Os02g0683800	-1.28022	-1.31815
	Os03g0379500						Os09g0394700	Os04g0153200	-1.28125	-1.32306
	Os10g0379854						Os09g0395400	Os10g0445500	-1.28159	-1.12182
	Os04g0379900						Os04g0395800	Os03g0329200	-1.2823	-1.10449
	Os04g0380000						Os08g0397800	Os04g0459000	-1.28259	-1.08576
	Os09g0381100						Os05g0397900	Os09g0498500	-1.28401	-1.05376
	Os05g0381600						Os10g0398100	Os03g0129400	-1.28426	-1.55041
	Os10g0381601						Os08g0398300	Os07g0111700	-1.28448	-1.14456
	Os04g0381700						Os04g0398600	Os04g0453400	-1.28631	-1.345
	Os03g0382100						Os08g0398700	Os06g0230100	-1.28644	1.04984
	Os08g0382400						Os05g0399800	Os08g0189700	-1.28765	-1.33508
	Os05g0382600						Os03g0399800	Os11g0220300	-1.28783	-1.1079
	Os09g0383300						Os09g0400200	Os05g0459400	-1.28819	-1.00286
	Os04g0384800						Os09g0400300	Os12g0538600	-1.28852	-2.61826
	Os03g0385400						Os05g0400500	Os06g0699100	-1.28867	-1.28867
	Os04g0385900						Os04g0400600	Os04g0662200	-1.29163	-1.05815
	Os04g0386500						Os04g0401000	Os04g0514301	-1.29218	-1.03799
	Os05g0386900						Os04g0401100	Os05g0594500	-1.29285	-1.03303
	Os09g0387150						Os08g0401500	Os07g0575500	-1.29286	-1.31218
	Os04g0387300						Os03g0401951	Os07g0142700	-1.29311	-1.40673
	Os04g0387900						Os10g0402200	Os03g0178100	-1.29417	-1.06367
	Os01g0388000						Os09g0402300	Os07g0173700	-1.29445	-1.29445
	Os03g0388100						Os08g0402500	Os03g0263400	-1.29494	-1.12217
	Os01g0388200						Os05g0402700	Os01g0211800	-1.29516	-1.65516
	Os08g0388900						Os04g0403200	Os04g0390100	-1.29526	-1.01183
	Os10g0389000						Os09g0403300	Os08g0560900	-1.2955	-1.03697
	Os10g0389100						Os04g0403500	Os03g0560200	-1.297	-1.18045
	Os08g0389700						Os05g0404400	Os02g0816400	-1.29769	-1.06082
	Os05g0390100						Os08g0404500	Os10g0158700	-1.29844	-1.23499
	Os03g0390200						Os04g0404601	Os09g0441900	-1.29928	-1.37032
	Os05g0390300						Os04g0405300	Os01g0211600	-1.30007	-1.22326
	Os10g0390500						Os08g0405700	Os11g0247500	-1.3003	-1.11026
	Os08g0391300						Os12g0406000	Os07g0119400	-1.30278	-1.01166
	Os09g0392000						Os05g0406100	Os10g0403800	-1.30285	-1.32734
	Os10g0392400						Os05g0406150	Os01g0937900	-1.30377	-1.17618
	Os01g0392600						Os03g0406900	Os05g0551700	-1.3038	-1.30371
	Os05g0392700						Os10g0406900	Os03g0651950	-1.30459	-1.1338
	Os10g0394100						Os10g0407200	Os10g0503600	-1.30633	-1.02901
	Os04g0394100						Os07g0407900	Os04g0517000	-1.30661	-1.12477
	Os09g0394700						Os03g0407900	Os06g0110000	-1.30925	-2.03326
	Os08g0395700						Os08g0408500	Os12g0628400	-1.30974	-1.29202
	Os04g0397500						Os04g0408600	Os02g0603600	-1.30985	-1.35828
	Os03g0397600						Os09g0409000	Os10g0502100	-1.31063	-1.11079
	Os09g0397800						Os05g0409400	Os01g0899700	-1.31136	-1.33525
	Os04g0397800						Os12g0409700	Os01g0213800	-1.31177	-1.43676
	Os10g0397900						Os12g0409800	Os12g0282000	-1.31191	-1.48563
	Os04g0397901						Os12g0409900	Os08g0130400	-1.31197	-1.17552
	Os04g0398000						Os12g0410050	Os06g0226050	-1.32064	-1.38349
	Os03g0398250						Os05g0410200	Os09g0511300	-1.32239	-1.02337
	Os05g0399200						Os04g0410400	Os10g0525000	-1.32409	-1.39465
	Os04g0399300						Os08g0410900	Os08g0202350	-1.32584	-1.05587
	Os03g0399800						Os08g0411000	Os05g0389000	-1.32592	-1.21412
	Os09g0400100						Os08g0411200	Os03g0336400	-1.32688	-1.33418
	Os10g0400100						Os05g0411600	Os09g0547100	-1.32694	-1.35623
	Os09g0400300						Os09g0411650	Os08g0535200	-1.3273	-1.57964
	Os09g0400350						Os08g0411800	Os11g0707100	-1.3282	-1.19881
	Os05g0400500						Os04g0412000	Os03g0416300	-1.32883	-1.22503
	Os04g0400600						Os04g0412200	Os04g0539000	-1.32956	-1.00518
	Os09g0400600						Os09g0412300	Os09g0345300	-1.33005	-1.06237
	Os04g0400700						Os03g0412400	Os07g0449700	-1.33136	-1.42709
	Os04g0400800						Os05g0412500	Os02g0257400	-1.33291	-2.5122
	Os05g0400800						Os04g0412700	Os02g0461400	-1.33524	-1.01654
	Os04g0401000						Os08g0412700	Os04g0212450	-1.33688	-1.33688
	Os05g0401100						Os03g0413100	Os01g0133866	-1.33822	-1.06058
	Os04g0401100						Os08g0413100	Os09g0497700	-1.34201	-1.13321
	Os03g0401300						Os08g0413200	Os03g0386800	-1.34328	-1.09904
	Os03g0401333						Os05g0413332	Os01g0352100	-1.34369	-1.05576
	Os03g0401951						Os04g0413500	Os07g0546200	-1.34423	-1.70544
	Os08g0402500						Os05g0414400	Os01g0765500	-1.34469	-1.11828
	Os05g0402700						Os03g0414400	Os05g0476000	-1.34578	-1.04494
	Os09g0403300						Os04g0414500	Os08g0376550	-1.34658	-1.03327
	Os08g0403300						Os09g0414600	Os01g0178400	-1.3472	-1.24803
	Os04g0403500						Os05g0414700	Os07g0577600	-1.34725	-1.09668
	Os04g0403900						Os07g0414900	Os01g0722300	-1.34843	-1.37815
	Os05g0404400						Os03g0415200	Os08g0476700	-1.34875	-1.11616
	Os05g0404500						Os04g0415600	Os11g0120200	-1.35179	-1.09967
	Os04g0404601						Os09g0416200	Os03g0286500	-1.35437	-1.65488
	Os04g0405300						Os03g0416200	Os07g0658700	-1.35598	-1.02316
	Os08g0405700						Os03g0416500	Os09g0305300	-1.35777	-1.14758
	Os03g0405900						Os04g0416700	Os03g0109800	-1.35978	-1.07273
	Os12g0406000						Os07g0416700	Os03g0124000	-1.36032	-1.08626
	Os05g0406100						Os08g0416800	Os12g0562100	-1.36134	-1.23516
	Os12g0406100						Os11g0416900	Os02g0198400	-1.36195	-1.22604
	Os10g0406300						Os09g0416900	Os09g0395600	-1.36382	-1.03872
	Os10g0406350						Os12g0416900	Os01g0201600	-1.36468	-1.67366
	Os04g0406600						Os12g0417000	Os05g0496100	-1.36511	-1.35327
	Os10g0406900						Os05g0417000	Os03g0376100	-1.36648	-1.13298
	Os05g0407500						Os12g0417100	Os08g0435900	-1.36693	-1.03378
	Os05g0407550						Os09g0417600	Os02g0114100	-1.36724	-1.35677
	Os08g0408300						Os09g0418000	Os02g0635800	-1.36753	-1.04288
	Os07g0408500						Os10g0418100	Os06g0522300	-1.36909	-1.2656
	Os04g0408600						Os03g0418600	Os03g0175800	-1.36971	-1.17681
	Os04g0409200						Os09g0419100	Os07g0175300	-1.36983	-1.19636
	Os12g0409800						Os10g0419300	Os01g0910500	-1.37024	-2.88785
	Os04g0410050						Os09g0419500	Os11g0643800	-1.37036	-1.35318
	Os05g0410200						Os09g0419600	Os11g0587300	-1.37141	-1.09454
	Os04g0410400						Os07g0420000	Os04g0683900	-1.37189	-1.36461
	Os05g0410500						Os12g0420000	Os08g0316900	-1.37387	-1.58942
	Os05g0411100						Os09g0420300	Os06g0718400	-1.37423	-1.22669
	Os08g0411200						Os12g0420400	Os05g0512600	-1.37482	-1.05101
	Os08g0411500						Os08g0420600	Os01g0916000	-1.37685	-2.01693
	Os05g0411600						Os12g0421000	Os02g0489800	-1.37879	-1.12511
	Os09g0411650						Os08g0421100	Os04g0455700	-1.37882	-1.28414
	Os04g0411651						Os03g0421800	Os02g0629200	-1.38043	-1.05161
	Os03g0411800						Os11g0422000	Os03g0858600	-1.38104	-1.15548
	Os04g0411800						Os09g0422500	Os09g0535400	-1.38108	-1.67921
	Os04g0412000						Os10g0422800	Os02g0597700	-1.38232	-1.06002
	Os07g0412100						Os04g0423100	Os11g0184800	-1.38333	-1.02987
	Os08g0412200						Os09g0423600	Os05g0371600	-1.38374	-1.39729
	Os04g0412225						Os08g0423600	Os08g0493800	-1.38666	-1.10835
	Os04g0412500						Os08g0423850	Os11g0691500	-1.38686	1.30922
	Os08g0412800						Os09g0424200	Os10g0337700	-1.38743	-1.00095
	Os04g0412800						Os07g0424400	Os07g0445800	-1.38847	-1.49551
	Os03g0413000						Os09g0424401	Os06g0604300	-1.38892	-1.11838
	Os09g0413500						Os08g0425000	Os05g0429500	-1.39049	-1.12836
	Os04g0413500						Os03g0425100	Os03g0321300	-1.39111	-1.29647
	Os05g0414400						Os08g0425200	Os12g0236225	-1.39127	-1.31229
	Os03g0414400						Os12g0425500	Os02g0765400	-1.39172	-1.1667
	Os04g0414500						Os05g0425600	Os05g0149300	-1.39407	-1.70343
	Os04g0414700						Os05g0425700	Os04g0662700	-1.39635	-1.05883
	Os07g0414900						Os12g0425800	Os01g0555100	-1.39668	-1.27025
	Os08g0415400						Os05g0426000	Os05g0493400	-1.40008	-1.20403
	Os10g0416100						Os05g0426033	Os02g0159700	-1.40059	-1.12641
	Os03g0416200						Os03g0426350	Os04g0412800	-1.40129	-1.35002
	Os12g0416500						Os09g0426800	Os09g0503000	-1.40142	-1.10306
	Os03g0416500						Os08g0427100	Os06g0179400	-1.40181	-1.28119
	Os04g0416700						Os09g0427125	Os03g0767000	-1.40187	-1.21078
	Os10g0416800						Os09g0428300	Os02g0529800	-1.40515	-1.29483
	Os08g0416800						Os08g0428400	Os05g0406800	-1.40741	-1.10064
	Os11g0416900						Os03g0429000	Os03g0767600	-1.40805	-1.15893
	Os12g0416900						Os11g0429433	Os10g0538450	-1.40809	-1.18015
	Os12g0417000						Os04g0429900	Os09g0322400	-1.40811	-1.22
	Os12g0417100						Os10g0430200	Os03g0717700	-1.40887	-1.04873
	Os11g0417266						Os04g0430700	Os03g0103100	-1.40958	-1.04095
	Os09g0417800						Os09g0431200	Os04g0396800	-1.40974	-1.33107
	Os09g0418000						Os08g0431300	Os06g0652600	-1.41039	-1.00643
	Os07g0418500						Os04g0431700	Os01g0761000	-1.41071	-1.0296
	Os09g0419100						Os11g0431700	Os03g0752500	-1.41401	-1.63866
	Os10g0419300						Os08g0431700	Os07g0127700	-1.41478	-1.2563
	Os04g0419600						Os03g0432100	Os12g0533400	-1.41481	-1.00503
	Os12g0420000						Os03g0432900	Os04g0665666	-1.41492	-1.39038
	Os12g0420200						Os03g0433200	Os04g0644100	-1.41741	-1.28429
	Os09g0420300						Os08g0433500	Os02g0739700	-1.42006	-1.10032
	Os08g0420600						Os12g0433500	Os08g0562500	-1.42028	-1.28717
	Os12g0421000						Os09g0433600	Os09g0383300	-1.42118	-1.12921
	Os08g0421100						Os11g0433900	Os09g0322500	-1.42178	-1.0681
	Os05g0421450						Os08g0434201	Os08g0201600	-1.42232	-1.00346
	Os05g0421600						Os12g0434400	Os04g0308600	-1.42285	-1.42285
	Os03g0421800						Os08g0434500	Os03g0413000	-1.42554	-1.32597
	Os05g0421900						Os09g0434500	Os03g0320600	-1.42824	-1.1274
	Os11g0422000						Os12g0434801	Os01g0801901	-1.43127	-1.31362
	Os04g0422000						Os12g0435200	Os05g0412800	-1.43301	-1.19017
	Os04g0422300						Os04g0435500	Os02g0639600	-1.43365	-1.13437
	Os09g0422500						Os05g0435800	Os08g0249900	-1.43379	-1.57178
	Os10g0422600						Os09g0436000	Os02g0129300	-1.4385	-1.20635
	Os04g0423100						Os04g0436000	Os04g0472300	-1.43896	-1.30653
	Os03g0423300						Os03g0436400	Os03g0102700	-1.43964	-1.67152
	Os04g0423800						Os07g0437000	Os07g0603300	-1.43983	-1.55586
	Os08g0423850						Os10g0437100	Os04g0562100	-1.43986	-1.58557
	Os09g0424300						Os05g0437401	Os06g0640100	-1.44018	-1.0668
	Os09g0424401						Os04g0437600	Os02g0582900	-1.44055	-1.86405
	Os09g0425300						Os03g0438100	Os04g0660900	-1.44189	-1.58917
	Os03g0425300						Os10g0438500	Os12g0601300	-1.4425	-1.13004
	Os12g0425500						Os05g0438500	Os07g0104750	-1.44364	-1.32286
	Os05g0425700						Os07g0439000	Os02g0205200	-1.44373	-1.38027
	Os12g0425800						Os12g0439201	Os02g0816200	-1.44441	-1.09905
	Os09g0426050						Os03g0439500	Os09g0520500	-1.44823	-1.2906
	Os03g0426350						Os09g0439500	Os08g0159500	-1.45194	-1.30667
	Os09g0426800						Os11g0439600	Os05g0509050	-1.45198	-1.06187
	Os03g0426900						Os03g0439700	Os01g0580500	-1.45272	-1.5128
	Os11g0427700						Os07g0440100	Os06g0493600	-1.45458	-1.08945
	Os08g0427700						Os11g0440200	Os03g0131900	-1.45636	-1.33586
	Os05g0427900						Os03g0440200	Os04g0644600	-1.45669	-1.03732
	Os05g0429000						Os05g0440300	Os06g0478600	-1.45674	-1.01022
	Os05g0429500						Os10g0440500	Os04g0652450	-1.45775	-1.4408
	Os03g0429800						Os05g0440800	Os03g0135700	-1.45816	-1.42924
	Os03g0429900						Os11g0440866	Os06g0562300	-1.45897	-1.49482
	Os04g0429900						Os12g0441300	Os02g0533700	-1.45965	-1.84901
	Os04g0430600						Os09g0441400	Os01g0524500	-1.45975	-1.06011
	Os04g0430700						Os12g0441700	Os01g0933500	-1.4598	-1.23314
	Os12g0431100						Os10g0441800	Os02g0114800	-1.46029	-1.3229
	Os09g0431200						Os10g0441900	Os12g0560700	-1.46048	-1.01487
	Os09g0431300						Os04g0442000	Os02g0831400	-1.4611	-1.19445
	Os11g0431700						Os10g0442000	Os06g0699050	-1.46133	-1.19354
	Os03g0432900						Os07g0442800	Os05g0439000	-1.46166	-1.92219
	Os09g0433900						Os03g0442900	Os03g0323200	-1.46325	-1.12327
	Os11g0433900						Os05g0443400	Os05g0359500	-1.46409	-1.191
	Os08g0434100						Os05g0443800	Os01g0182300	-1.46498	-1.0646
	Os12g0434400						Os09g0444200	Os06g0179000	-1.4682	-1.65623
	Os08g0434500						Os05g0444300	Os05g0573900	-1.46841	-1.11769
	Os09g0434500						Os11g0444700	Os05g0277500	-1.47018	-1.03456
	Os08g0434632						Os09g0444900	Os09g0346500	-1.47131	-1.01018
	Os03g0434800						Os08g0445000	Os01g0532300	-1.47171	-1.69291
	Os12g0434801						Os04g0445050	Os02g0326700	-1.47233	-1.66642
	Os12g0435200						Os09g0445500	Os03g0712100	-1.47375	-1.57761
	Os07g0435300						Os09g0445550	Os07g0628600	-1.47378	-1.10389
	Os05g0435400						Os02g0445600	Os09g0431300	-1.47453	-1.234
	Os04g0435500						Os08g0445700	Os04g0619300	-1.47623	-1.01566
	Os03g0436400						Os10g0445900	Os11g0128400	-1.47677	-1.06638
	Os10g0437500						Os10g0446200	Os07g0134000	-1.47729	-1.29665
	Os12g0438000						Os09g0446800	Os11g0695000	-1.47732	1.75523
	Os09g0438100						Os08g0446800	Os07g0179300	-1.47734	-1.73757
	Os12g0438300						Os07g0446900	Os06g0174700	-1.47758	-1.37971
	Os04g0438600						Os12g0446900	Os08g0421800	-1.47845	-1.21723
	Os08g0438600						Os04g0447600	Os01g0907200	-1.47888	-1.18482
	Os05g0438700						Os05g0447700	Os01g0190300	-1.48063	-1.62804
	Os05g0438800						Os10g0447950	Os04g0360500	-1.48362	-1.42522
	Os07g0439000						Os03g0448200	Os09g0518750	-1.48388	-1.73913
	Os12g0439201						Os02g0448400	Os09g0557900	-1.4868	-1.54024
	Os04g0439400						Os12g0448400	Os03g0752400	-1.48689	-1.08666
	Os09g0439500						Os10g0450000	Os10g0100700	-1.48922	-1.40513
	Os11g0439600						Os04g0450000	Os07g0188266	-1.49103	-1.03156
	Os11g0440200						Os04g0450600	Os03g0636700	-1.4923	-1.18166
	Os03g0440200						Os09g0451000	Os12g0194900	-1.49258	-1.82188
	Os05g0440300						Os09g0451133	Os04g0529100	-1.49422	-1.4761
	Os05g0440466						Os05g0451200	Os12g0191500	-1.49676	-1.834
	Os10g0440500						Os08g0451200	Os06g0217700	-1.49747	-1.12364
	Os05g0440632						Os08g0451201	Os06g0218900	-1.49771	-1.13244
	Os08g0440900						Os09g0451266	Os02g0787000	-1.49889	-1.41948
	Os09g0441400						Os09g0451500	Os04g0223901	-1.49895	-1.23072
	Os08g0441500						Os04g0452000	Os02g0130100	-1.50048	-1.2678
	Os12g0441600						Os03g0452300	Os06g0704500	-1.50333	-1.31821
	Os12g0441700						Os10g0452500	Os03g0196600	-1.50643	-1.69236
	Os10g0441800						Os04g0452700	Os02g0453500	-1.50933	-1.14796
	Os10g0442400						Os09g0452900	Os02g0747900	-1.5096	-1.34778
	Os09g0442600						Os08g0452900	Os01g0972900	-1.50997	-1.5429
	Os04g0442700						Os09g0453300	Os07g0141400	-1.51026	-1.07035
	Os07g0442800						Os09g0453400	Os05g0164100	-1.51042	-1.24102
	Os12g0442800						Os04g0453500	Os09g0508200	-1.51114	-1.02603
	Os07g0442900						Os05g0453700	Os04g0690100	-1.51117	-1.00193
	Os12g0443500						Os04g0454200	Os03g0355700	-1.5138	-1.13297
	Os04g0443700						Os10g0454200	Os07g0659300	-1.51499	-1.78225
	Os09g0444200						Os09g0454300	Os12g0502300	-1.51596	-1.16768
	Os04g0444300						Os02g0454500	Os02g0159850	-1.51609	-1.42827
	Os05g0444300						Os12g0454600	Os07g0182900	-1.51689	-1.09786
	Os09g0444900						Os09g0454900	Os12g0616000	-1.51729	-1.30104
	Os09g0445500						Os02g0455400	Os12g0137700	-1.51756	-1.34217
	Os10g0445500						Os11g0455500	Os11g0580000	-1.51778	-1.07522
	Os09g0445550						Os04g0455600	Os06g0531751	-1.51798	-1.23492
	Os04g0445700						Os11g0455800	Os11g0462100	-1.51874	-1.17883
	Os09g0446800						Os08g0455800	Os03g0120400	-1.51912	-1.44346
	Os08g0446800						Os11g0456050	Os05g0164200	-1.51969	-1.35483
	Os07g0446900						Os05g0456300	Os11g0245200	-1.52087	-1.09114
	Os08g0447000						Os07g0456400	Os01g0786500	-1.52096	-1.45387
	Os04g0447700						Os10g0456800	Os05g0462000	-1.52183	-1.95772
	Os05g0447700						Os05g0456800	Os01g0861900	-1.52432	-1.14483
	Os11g0448000						Os11g0457000	Os09g0517900	-1.5249	-1.26831
	Os07g0448100						Os07g0457300	Os03g0184500	-1.52602	-1.38416
	Os03g0448200						Os05g0458300	Os06g0104300	-1.52614	-1.10192
	Os09g0448200						Os04g0458300	Os01g0837200	-1.52619	-1.48393
	Os07g0448200						Os07g0458800	Os06g0127900	-1.52684	-1.05771
	Os12g0448900						Os09g0458800	Os04g0516600	-1.52743	-1.29713
	Os10g0450000						Os08g0459300	Os03g0576600	-1.52808	-1.18845
	Os09g0451000						Os10g0459300	Os11g0264500	-1.52849	-1.80849
	Os09g0451133						Os09g0459450	Os07g0205500	-1.52913	-1.04775
	Os04g0451200						Os08g0459700	Os05g0390300	-1.53083	-1.40964
	Os08g0451200						Os12g0460100	Os05g0462700	-1.53209	-1.01504
	Os08g0451201						Os11g0460800	Os03g0757200	-1.53222	-1.38471
	Os09g0451400						Os09g0461700	Os08g0351200	-1.5328	-1.80603
	Os04g0452700						Os04g0461800	Os06g0260250	-1.53283	-1.21767
	Os09g0452900						Os10g0462200	Os02g0628600	-1.53405	-1.18668
	Os09g0453300						Os07g0462200	Os11g0676500	-1.53771	-1.14242
	Os04g0453500						Os04g0462300	Os08g0269500	-1.53871	-1.15983
	Os05g0453700						Os05g0462301	Os04g0511700	-1.53878	-1.22573
	Os04g0454200						Os05g0462400	Os07g0174400	-1.53879	-1.20014
	Os10g0454200						Os10g0462500	Os01g0734600	-1.53948	-1.40777
	Os09g0454300						Os07g0462500	Os06g0721800	-1.5405	-1.38063
	Os02g0454300						Os10g0463200	Os03g0135100	-1.54086	-1.29368
	Os09g0454600						Os10g0463600	Os12g0586300	-1.54155	-1.24047
	Os12g0454600						Os11g0463700	Os04g0375900	-1.54446	-1.09442
	Os09g0455300						Os05g0463900	Os09g0543900	-1.54628	-1.18642
	Os09g0456800						Os10g0464000	Os03g0607100	-1.54691	-1.24675
	Os05g0456800						Os05g0464001	Os03g0781400	-1.54827	-1.01421
	Os09g0456900						Os04g0464200	Os03g0129300	-1.54851	-1.15907
	Os04g0456900						Os07g0464200	Os02g0811800	-1.55176	-1.56473
	Os11g0457000						Os05g0464300	Os10g0502400	-1.55629	-1.35948
	Os04g0457000						Os07g0464600	Os12g0569200	-1.5567	-1.11609
	Os04g0457100						Os08g0464950	Os06g0264800	-1.5581	-1.2779
	Os04g0457300						Os11g0465200	Os11g0171300	-1.55947	-1.08307
	Os07g0457300						Os04g0465300	Os01g0813800	-1.55951	-1.19519
	Os10g0457400						Os09g0465500	Os05g0411100	-1.56022	-1.29179
	Os08g0457600						Os04g0465600	Os06g0247000	-1.56144	-1.06127
	Os04g0458300						Os11g0465750	Os09g0537700	-1.56273	-1.09072
	Os10g0459300						Os10g0466000	Os03g0679700	-1.56366	-1.24237
	Os04g0459500						Os09g0466300	Os05g0143300	-1.56405	-1.17917
	Os08g0459700						Os05g0466600	Os07g0134101	-1.56432	-1.13312
	Os04g0460300						Os05g0466700	Os08g0482600	-1.56637	-2.14176
	Os09g0460350						Os05g0466800	Os09g0564200	-1.56692	-1.6351
	Os09g0460500						Os02g0467300	Os03g0778100	-1.56778	-1.18392
	Os04g0460600						Os09g0467400	Os12g0547500	-1.56936	-1.1917
	Os10g0460800						Os09g0467700	Os01g0719600	-1.5694	-1.04153
	Os02g0461100						Os10g0467800	Os03g0192500	-1.56966	-1.89291
	Os11g0461200						Os10g0467850	Os02g0520100	-1.5705	-1.41505
	Os04g0461600						Os08g0468200	Os05g0453300	-1.57229	-1.15781
	Os05g0462000						Os09g0468300	Os02g0697900	-1.57258	-1.24879
	Os10g0462200						Os05g0468600	Os06g0320500	-1.57298	-1.23454
	Os07g0462200						Os10g0468600	Os01g0881300	-1.57368	-1.35978
	Os05g0462400						Os04g0468600	Os01g0731150	-1.57491	-1.43236
	Os04g0462400						Os08g0468700	Os03g0170100	-1.57528	-1.41829
	Os10g0462500						Os04g0469000	Os04g0479900	-1.57571	-1.43987
	Os09g0463100						Os10g0469100	Os10g0552200	-1.57778	-1.57778
	Os10g0463200						Os04g0469300	Os03g0206750	-1.5785	-1.54962
	Os10g0463600						Os02g0469600	Os02g0775300	-1.5809	-1.36759
	Os10g0463800						Os09g0469900	Os01g0197700	-1.5812	-1.41986
	Os05g0463900						Os09g0469950	Os04g0627900	-1.58175	-1.74037
	Os09g0464000						Os09g0470000	Os12g0227400	-1.58339	-2.33348
	Os05g0464001						Os06g0470000	Os01g0631400	-1.58388	-1.38217
	Os09g0464033						Os04g0470100	Os01g0678800	-1.58441	-1.07533
	Os09g0464066						Os11g0470600	Os01g0279100	-1.58468	-1.23207
	Os04g0464200						Os10g0470801	Os10g0195600	-1.58529	-1.42692
	Os05g0464300						Os07g0471300	Os08g0440900	-1.5859	-1.14797
	Os11g0465200						Os04g0471300	Os07g0510900	-1.58674	-1.14804
	Os04g0465300						Os08g0471800	Os11g0528500	-1.5868	-1.3671
	Os11g0465750						Os08g0472000	Os08g0502400	-1.58823	-1.18446
	Os02g0465900						Os09g0472100	Os10g0155100	-1.58866	-1.88473
	Os09g0466400						Os05g0472400	Os07g0484200	-1.58918	-1.56833
	Os05g0466700						Os02g0472500	Os07g0638801	-1.59183	-1.36619
	Os10g0467000						Os04g0472700	Os11g0213600	-1.59195	-1.47917
	Os02g0467300						Os12g0472800	Os08g0119800	-1.59199	-1.03438
	Os09g0467700						Os02g0473200	Os02g0693700	-1.59501	-1.28674
	Os10g0467800						Os06g0473800	Os01g0668100	-1.59552	-1.06959
	Os10g0467900						Os11g0474450	Os07g0537500	-1.59604	-1.0407
	Os07g0468100						Os10g0474800	Os12g0111800	-1.59644	-1.30866
	Os10g0468600						Os08g0474800	Os10g0396300	-1.59821	-1.47615
	Os10g0469100						Os04g0474800	Os02g0543000	-1.59884	-2.43533
	Os07g0469100						Os08g0474866	Os03g0672900	-1.59987	-1.04685
	Os02g0469300						Os07g0475000	Os07g0148900	-1.60134	-1.2553
	Os04g0469300						Os05g0475300	Os04g0644400	-1.60168	-1.02686
	Os09g0469300						Os02g0475400	Os02g0636600	-1.60247	-1.59236
	Os09g0469900						Os05g0475550	Os03g0138200	-1.60682	-2.08994
	Os09g0469950						Os05g0475625	Os03g0310900	-1.60739	-1.37637
	Os09g0470000						Os09g0475800	Os01g0784450	-1.60867	-1.56113
	Os06g0470000						Os10g0475900	Os03g0126700	-1.60902	-1.33752
	Os04g0470150						Os05g0476200	Os03g0807700	-1.60935	-1.57553
	Os04g0470700						Os10g0476400	Os01g0647200	-1.60961	-1.76192
	Os10g0471000						Os04g0476800	Os01g0757400	-1.61223	-1.09749
	Os09g0471100						Os07g0476900	Os01g0932950	-1.61247	-1.37016
	Os12g0471100						Os04g0477000	Os04g0422000	-1.61258	-1.16062
	Os05g0471350						Os12g0477400	Os07g0435300	-1.61586	-1.26327
	Os07g0471900						Os08g0477500	Os03g0102500	-1.61661	-1.47801
	Os08g0471950						Os09g0477700	Os07g0588800	-1.6171	-1.1364
	Os09g0472100						Os09g0478100	Os02g0684100	-1.6174	-1.47365
	Os06g0472200						Os10g0478500	Os04g0381700	-1.61889	-1.43967
	Os05g0472400						Os09g0478900	Os02g0829100	-1.61926	-1.04384
	Os02g0472500						Os09g0479200	Os03g0831700	-1.61977	-1.01095
	Os09g0472700						Os06g0479400	Os12g0420200	-1.62316	-1.145
	Os02g0473200						Os09g0479800	Os04g0670100	-1.62365	-1.15404
	Os06g0473800						Os08g0480400	Os02g0773500	-1.62375	-1.08333
	Os04g0474300						Os05g0480600	Os03g0362500	-1.6242	-1.88035
	Os07g0474300						Os09g0480600	Os03g0747100	-1.62452	-1.40422
	Os07g0474700						Os07g0480800	Os09g0414900	-1.62459	-1.67656
	Os11g0474800						Os10g0481000	Os11g0297800	-1.62597	-1.00668
	Os04g0474800						Os07g0481100	Os02g0170100	-1.62609	-1.00802
	Os11g0474900						Os09g0481400	Os02g0802200	-1.62735	-1.44567
	Os07g0475000						Os10g0481500	Os06g0534200	-1.62862	-2.07525
	Os08g0475000						Os11g0481500	Os01g0251400	-1.62894	-1.72317
	Os05g0475400						Os09g0481600	Os11g0257800	-1.62897	-1.48122
	Os09g0475500						Os02g0481700	Os10g0148400	-1.62926	-1.13134
	Os06g0475500						Os04g0482300	Os01g0919800	-1.63026	-1.11492
	Os05g0475550						Os12g0482500	Os04g0127100	-1.63154	-1.63154
	Os05g0475625						Os09g0482640	Os05g0582400	-1.63293	-1.03179
	Os05g0475700						Os05g0482700	Os04g0665600	-1.63807	-1.22181
	Os09g0475800						Os09g0482720	Os04g0175900	-1.6391	-1.28448
	Os10g0475900						Os09g0482761	Os12g0115900	-1.64018	-1.0798
	Os05g0476000						Os09g0482780	Os06g0294600	-1.64103	-2.59196
	Os08g0476300						Os08g0483100	Os07g0241050	-1.64111	-1.11177
	Os08g0476700						Os09g0483400	Os01g0607900	-1.64231	-1.23249
	Os04g0476800						Os04g0483500	Os02g0742800	-1.6434	-1.14158
	Os07g0476900						Os02g0484200	Os08g0460000	-1.64517	-1.4483
	Os04g0477000						Os11g0484300	Os05g0503500	-1.64762	-1.75013
	Os04g0477025						Os09g0484300	Os02g0827400	-1.64951	-1.13584
	Os09g0478900						Os07g0484500	Os02g0578400	-1.6507	-1.3553
	Os09g0479300						Os12g0484600	Os09g0528700	-1.65172	-1.14342
	Os04g0480200						Os09g0484800	Os06g0192001	-1.65236	-1.09629
	Os08g0480200						Os09g0484900	Os07g0510833	-1.65857	-1.00846
	Os05g0480600						Os07g0485100	Os02g0137700	-1.65922	-1.52346
	Os07g0480800						Os10g0485400	Os03g0611200	-1.66164	-1.05061
	Os10g0481000						Os09g0485950	Os03g0846900	-1.6636	-1.14698
	Os05g0481100						Os07g0486000	Os03g0302900	-1.66454	-1.43879
	Os09g0481200						Os07g0486400	Os10g0150700	-1.66537	-1.21782
	Os11g0481500						Os09g0486500	Os10g0370000	-1.66585	-1.31508
	Os08g0481700						Os04g0486600	Os03g0145050	-1.66793	-1.67932
	Os02g0481700						Os07g0486700	Os02g0134400	-1.67077	-1.74968
	Os09g0481800						Os09g0487150	Os10g0502450	-1.67092	-1.37205
	Os02g0481900						Os09g0487200	Os01g0600900	-1.67197	-1.24693
	Os09g0482100						Os05g0487300	Os10g0162100	-1.67363	-1.11261
	Os04g0482300						Os06g0487300	Os04g0438200	-1.6769	-2.29533
	Os11g0482400						Os12g0487500	Os02g0285900	-1.67861	-1.13928
	Os09g0482400						Os09g0487600	Os01g0974200	-1.67895	-1.30238
	Os12g0482500						Os04g0488700	Os11g0543500	-1.67988	-1.17451
	Os09g0482600						Os07g0489300	Os07g0196200	-1.67993	-1.10927
	Os09g0482720						Os08g0489300	Os01g0635550	-1.67995	-1.81457
	Os09g0482761						Os02g0489525	Os03g0155300	-1.68079	-1.48331
	Os09g0482780						Os05g0489800	Os03g0226400	-1.68148	-1.20867
	Os09g0482800						Os09g0490400	Os06g0611900	-1.68273	-1.23183
	Os09g0482900						Os07g0490450	Os02g0662100	-1.6829	-1.3311
	Os08g0483100						Os02g0490500	Os04g0673300	-1.68422	-1.79649
	Os09g0483400						Os07g0490500	Os06g0141200	-1.68433	-2.63622
	Os04g0483450						Os08g0490600	Os09g0482900	-1.68596	-1.01253
	Os02g0484200						Os07g0490600	Os03g0761000	-1.68596	-1.38909
	Os12g0484600						Os11g0490900	Os04g0506800	-1.68601	-1.45964
	Os09g0484800						Os08g0491200	Os01g0754800	-1.68776	-1.61927
	Os05g0484800						Os11g0491400	Os08g0302000	-1.68827	-1.51111
	Os09g0484900						Os09g0491644	Os06g0319133	-1.68927	-1.50265
	Os05g0485300						Os09g0491660	Os03g0628800	-1.68978	-1.1695
	Os04g0485300						Os09g0491740	Os09g0466400	-1.69352	-1.56488
	Os10g0485400						Os10g0491801	Os06g0298100	-1.69599	-1.40098
	Os08g0485400						Os09g0491820	Os02g0198700	-1.69661	-1.63264
	Os08g0485900						Os09g0491852	Os05g0516100	-1.69735	-1.12943
	Os09g0485950						Os07g0491900	Os03g0826200	-1.69886	-1.56981
	Os07g0486000						Os08g0492000	Os02g0175400	-1.7011	-1.01179
	Os07g0486400						Os07g0492100	Os01g0952000	-1.70277	-1.27538
	Os04g0486500						Os11g0492100	Os12g0601400	-1.7041	-1.25128
	Os09g0486500						Os07g0492300	Os04g0528600	-1.70451	-1.07164
	Os07g0486700						Os08g0492500	Os12g0148500	-1.70547	-1.32076
	Os06g0486800						Os04g0492800	Os01g0898800	-1.71028	-1.28998
	Os04g0486950						Os02g0493087	Os05g0589400	-1.71096	-1.37711
	Os05g0487300						Os02g0493100	Os03g0830400	-1.71103	-1.55888
	Os06g0487300						Os05g0493100	Os12g0273700	-1.71186	-1.28729
	Os09g0487600						Os10g0493300	Os10g0516150	-1.71208	-1.41964
	Os05g0488600						Os09g0494200	Os05g0138000	-1.71262	-1.1456
	Os04g0488600						Os10g0494300	Os02g0661100	-1.71279	-1.25916
	Os07g0489200						Os05g0494600	Os07g0544800	-1.71289	-1.5315
	Os07g0489300						Os05g0495250	Os09g0556300	-1.7132	-1.2107
	Os08g0489300						Os04g0495400	Os05g0473000	-1.71443	-1.64928
	Os12g0489300						Os09g0495500	Os02g0138100	-1.71458	-1.29503
	Os12g0489400						Os08g0495800	Os05g0401100	-1.71664	-1.14349
	Os02g0489550						Os10g0496000	Os10g0394100	-1.71825	-1.17747
	Os07g0489800						Os11g0496500	Os07g0674500	-1.71827	-1.26815
	Os07g0490100						Os08g0496600	Os03g0339700	-1.71852	-1.41364
	Os02g0490500						Os04g0497000	Os06g0145800	-1.71979	-1.00389
	Os07g0490600						Os05g0497150	Os08g0547900	-1.72096	-1.00468
	Os05g0490800						Os08g0497300	Os09g0547200	-1.72152	-1.42974
	Os04g0490800						Os02g0497600	Os04g0414700	-1.72185	-1.48494
	Os10g0490900						Os08g0497600	Os07g0510500	-1.72203	-1.37905
	Os05g0490900						Os04g0497700	Os11g0707050	-1.72464	-1.15319
	Os11g0490900						Os07g0498400	Os11g0282800	-1.72504	-1.03788
	Os08g0490900						Os12g0498500	Os03g0251350	-1.72661	-1.83013
	Os11g0491400						Os02g0498600	Os05g0156401	-1.72688	-1.01061
	Os09g0491660						Os04g0498700	Os12g0263100	-1.72957	-1.49711
	Os09g0491740						Os12g0498900	Os09g0452200	-1.72967	-1.18389
	Os07g0491800						Os04g0498900	Os12g0231000	-1.7304	-2.02706
	Os09g0491820						Os05g0499400	Os06g0705100	-1.73178	-1.10765
	Os08g0492000						Os05g0499450	Os11g0482400	-1.73224	-1.11875
	Os07g0492100						Os11g0499600	Os04g0553500	-1.73503	-1.65624
	Os10g0492300						Os10g0500300	Os01g0284500	-1.7373	-1.71204
	Os07g0492300						Os05g0500400	Os10g0160100	-1.73752	-1.43451
	Os08g0492500						Os09g0500900	Os02g0278700	-1.73789	-1.45233
	Os09g0492700						Os09g0501200	Os01g0544450	-1.73799	-1.20628
	Os04g0492800						Os10g0501500	Os03g0232600	-1.73829	-1.19578
	Os02g0493200						Os09g0501700	Os06g0137400	-1.7421	-1.35045
	Os05g0493500						Os01g0501800	Os01g0731201	-1.74296	-1.68083
	Os06g0493600						Os11g0502700	Os01g0133200	-1.74351	-1.37967
	Os08g0493800						Os09g0503100	Os02g0178700	-1.74604	-1.77154
	Os09g0494500						Os07g0503200	Os02g0568200	-1.74738	-1.29496
	Os05g0495000						Os10g0503300	Os07g0626800	-1.74776	-1.05655
	Os05g0495300						Os07g0503500	Os11g0170000	-1.7492	-1.14117
	Os04g0496000						Os02g0503500	Os03g0431200	-1.74926	-1.48199
	Os05g0496000						Os11g0503900	Os02g0638200	-1.75029	-1.45349
	Os05g0496100						Os08g0504500	Os01g0243700	-1.75048	-1.1604
	Os05g0496200						Os10g0504600	Os02g0318500	-1.75104	-1.42646
	Os02g0496300						Os10g0504900	Os01g0312800	-1.75122	-1.02857
	Os04g0496300						Os04g0505200	Os07g0631900	-1.75247	-1.1843
	Os11g0496500						Os06g0506200	Os10g0117000	-1.75394	-1.5426
	Os08g0496700						Os07g0506600	Os08g0136800	-1.75505	-1.46435
	Os04g0497000						Os06g0506600	Os03g0114000	-1.75801	-1.29691
	Os08g0497600						Os05g0506800	Os05g0272800	-1.75849	-1.08018
	Os05g0497675						Os08g0507100	Os04g0467901	-1.75942	-1.3091
	Os04g0497700						Os09g0507500	Os08g0102700	-1.76067	-1.38141
	Os10g0497900						Os08g0507702	Os02g0673500	-1.76099	-1.50191
	Os08g0497900						Os12g0508200	Os08g0203650	-1.7615	-1.09317
	Os04g0498101						Os12g0508400	Os10g0492300	-1.76197	-1.46553
	Os12g0498500						Os09g0508500	Os01g0638600	-1.76303	-1.49783
	Os02g0498600						Os08g0508800	Os01g0787600	-1.76508	-1.24238
	Os10g0498900						Os08g0509100	Os02g0733300	-1.76657	-1.26188
	Os05g0499400						Os07g0509200	Os01g0759900	-1.76677	-1.72071
	Os05g0499450						Os08g0509200	Os06g0127800	-1.76795	-1.60901
	Os07g0499500						Os09g0509500	Os07g0617100	-1.76995	-1.25648
	Os06g0500300						Os04g0510000	Os09g0532700	-1.77015	-1.43027
	Os05g0500500						Os07g0510200	Os05g0177500	-1.77035	-1.57979
	Os09g0500900						Os07g0510400	Os06g0216300	-1.77192	-1.31217
	Os05g0501001						Os09g0510500	Os01g0644600	-1.77468	-1.33953
	Os05g0501350						Os02g0510600	Os01g0868900	-1.77558	-1.05168
	Os05g0501400						Os05g0510800	Os06g0608700	-1.77597	-1.45234
	Os10g0501500						Os12g0510900	Os09g0400400	-1.77653	-1.61745
	Os01g0502700						Os05g0511000	Os03g0832200	-1.77686	-1.15904
	Os09g0502950						Os07g0511301	Os12g0259800	-1.77836	-1.60627
	Os09g0503000						Os02g0511400	Os01g0663051	-1.77867	-1.67959
	Os10g0503200						Os07g0511400	Os12g0181500	-1.78036	-1.37323
	Os10g0503300						Os08g0511400	Os09g0481200	-1.78192	-1.4252
	Os06g0503400						Os05g0511700	Os04g0400700	-1.78648	-1.50368
	Os08g0503600						Os08g0511900	Os03g0859100	-1.78755	-1.05777
	Os08g0503700						Os09g0511900	Os03g0271500	-1.78962	-1.25172
	Os09g0503850						Os07g0512200	Os06g0683900	-1.78974	-1.62237
	Os07g0503900						Os04g0512400	Os07g0619400	-1.79085	-2.2927
	Os02g0504000						Os08g0512500	Os03g0332100	-1.79133	-1.22881
	Os04g0504200						Os10g0513200	Os08g0520700	-1.79161	-1.09529
	Os08g0504600						Os09g0513200	Os09g0548200	-1.79273	-1.55691
	Os06g0506200						Os10g0513300	Os10g0146901	-1.79419	-1.67629
	Os07g0506600						Os07g0513600	Os08g0162600	-1.79537	-1.00272
	Os06g0506600						Os04g0513700	Os10g0496900	-1.79584	-1.06647
	Os04g0506800						Os12g0514300	Os01g0108800	-1.79694	-1.44365
	Os05g0507000						Os05g0514350	Os02g0132500	-1.79749	-1.32396
	Os02g0507100						Os05g0514400	Os12g0530000	-1.80052	-1.25607
	Os07g0507200						Os04g0514400	Os03g0786400	-1.80114	-1.01518
	Os05g0507300						Os11g0514500	Os04g0597866	-1.80172	-1.36983
	Os12g0507350						Os09g0514500	Os02g0236600	-1.80415	-1.19415
	Os08g0507702						Os04g0514600	Os03g0254250	-1.80427	-1.05385
	Os08g0508000						Os01g0514600	Os11g0522900	-1.80696	-1.3463
	Os01g0508100						Os11g0514800	Os03g0288900	-1.80758	-1.24802
	Os12g0508200						Os04g0514800	Os04g0684800	-1.80802	-1.75284
	Os05g0508300						Os10g0515200	Os12g0555600	-1.80851	-1.52065
	Os12g0508400						Os12g0515400	Os06g0691200	-1.80922	-1.05886
	Os01g0508500						Os08g0515700	Os12g0441600	-1.81073	-1.20399
	Os05g0508900						Os07g0516100	Os11g0112200	-1.81272	-1.04648
	Os08g0509200						Os01g0516200	Os02g0318450	-1.8142	-1.47263
	Os04g0509400						Os04g0516200	Os10g0146200	-1.81589	-1.47805
	Os05g0509500						Os07g0516300	Os01g0545100	-1.81619	-1.22905
	Os09g0509500						Os10g0516350	Os01g0773700	-1.81742	-1.32051
	Os10g0510000						Os10g0516400	Os01g0126900	-1.81945	-1.92131
	Os04g0510000						Os07g0516400	Os06g0101600	-1.82163	-1.42079
	Os09g0510200						Os09g0517200	Os01g0756200	-1.82217	-2.04206
	Os01g0510200						Os07g0517300	Os12g0291066	-1.82311	-1.41909
	Os07g0510400						Os02g0517300	Os03g0592500	-1.82408	-1.27778
	Os07g0510500						Os02g0517333	Os01g0215500	-1.82421	-1.17523
	Os01g0510701						Os10g0517400	Os12g0529800	-1.82485	-1.07586
	Os07g0511301						Os09g0517600	Os10g0169200	-1.82513	-1.0146
	Os02g0511400						Os02g0517750	Os11g0116400	-1.8257	-1.02708
	Os07g0511400						Os09g0518000	Os07g0509800	-1.82713	-1.23306
	Os08g0511400						Os04g0518000	Os07g0491800	-1.82937	-1.07402
	Os11g0512600						Os09g0518800	Os03g0832800	-1.8294	-1.13066
	Os08g0512600						Os09g0518900	Os07g0638500	-1.83126	-1.77593
	Os07g0513000						Os08g0518900	Os11g0210600	-1.83262	-1.24012
	Os09g0513100						Os09g0519100	Os05g0475700	-1.8343	-1.02361
	Os08g0513100						Os09g0519150	Os10g0532600	-1.8359	-1.08296
	Os10g0513200						Os08g0519800	Os02g0193600	-1.83594	-1.60964
	Os09g0513200						Os08g0520000	Os01g0805900	-1.83596	-1.0588
	Os10g0513300						Os01g0520180	Os10g0195250	-1.83942	-2.16951
	Os07g0513600						Os12g0520200	Os12g0189400	-1.83958	-1.37603
	Os04g0513700						Os05g0520300	Os07g0469100	-1.83966	-1.54857
	Os05g0513900						Os09g0520600	Os09g0481800	-1.84085	-1.20203
	Os01g0513900						Os01g0520600	Os01g0525701	-1.84116	-1.50687
	Os12g0514000						Os04g0520700	Os12g0210500	-1.84131	-1.04963
	Os06g0514100						Os07g0520800	Os05g0484800	-1.84195	-1.45022
	Os12g0514300						Os01g0520800	Os01g0169800	-1.84263	-1.36067
	Os05g0514400						Os02g0521100	Os05g0490900	-1.84343	-1.02472
	Os04g0514400						Os12g0521101	Os04g0563700	-1.84543	-1.30648
	Os11g0514800						Os01g0521200	Os06g0299100	-1.84569	-1.25327
	Os10g0515200						Os11g0521500	Os06g0729400	-1.8464	-1.79486
	Os12g0515400						Os06g0521500	Os03g0775000	-1.84655	-1.28124
	Os05g0515500						Os05g0521600	Os07g0513000	-1.8468	-1.05295
	Os05g0515600						Os10g0521900	Os03g0748100	-1.85116	-1.56109
	Os05g0516100						Os05g0521900	Os06g0480500	-1.8522	-1.44867
	Os10g0516100						Os07g0522500	Os06g0514100	-1.85254	-1.61017
	Os10g0516150						Os05g0522600	Os10g0457200	-1.85295	-1.45378
	Os07g0516300						Os02g0522700	Os02g0280500	-1.85571	-1.15477
	Os10g0516300						Os10g0522800	Os09g0533200	-1.856	-1.57059
	Os10g0516350						Os06g0523100	Os04g0656800	-1.85654	-1.2322
	Os04g0516600						Os02g0523100	Os11g0566800	-1.85726	-1.54635
	Os05g0516600						Os07g0523600	Os08g0108700	-1.85889	-1.99841
	Os05g0516800						Os07g0523965	Os10g0457400	-1.85952	-1.59497
	Os10g0516900						Os07g0524000	Os07g0507200	-1.85979	-1.43619
	Os10g0517050						Os04g0524500	Os07g0442900	-1.86356	-1.15012
	Os08g0517150						Os01g0524700	Os06g0149700	-1.86428	-1.6725
	Os02g0517333						Os08g0524800	Os07g0116600	-1.86468	-1.38807
	Os02g0517366						Os09g0524800	Os04g0627300	-1.8688	-1.15038
	Os10g0517400						Os07g0524900	Os09g0556800	-1.8692	-1.69595
	Os10g0517500						Os08g0525000	Os01g0322700	-1.86929	-2.11824
	Os09g0517600						Os01g0525100	Os10g0150800	-1.86949	-1.19851
	Os09g0518000						Os07g0525100	Os11g0104400	-1.87006	-1.50196
	Os06g0518100						Os09g0525400	Os04g0553650	-1.87022	-1.62945
	Os05g0518300						Os10g0525400	Os10g0530200	-1.87213	-2.02818
	Os01g0518500						Os08g0525700	Os02g0731600	-1.87317	-1.21813
	Os09g0518600						Os08g0525900	Os03g0597600	-1.87327	-2.23241
	Os04g0518800						Os11g0526000	Os03g0778400	-1.87379	-1.41367
	Os09g0518900						Os07g0526400	Os04g0576900	-1.87739	-1.40409
	Os11g0518900						Os08g0526633	Os01g0912700	-1.87817	-1.4719
	Os02g0519700						Os07g0527000	Os03g0128800	-1.87906	-1.32154
	Os08g0520000						Os04g0527400	Os11g0645400	-1.88206	-1.30284
	Os01g0520180						Os04g0527700	Os03g0807500	-1.88336	-1.00255
	Os12g0520200						Os05g0527800	Os04g0684300	-1.88776	-2.39707
	Os01g0520600						Os06g0527800	Os12g0634600	-1.88791	-1.6098
	Os08g0520700						Os02g0527950	Os05g0503300	-1.88798	-1.47814
	Os04g0520700						Os09g0528200	Os09g0567500	-1.8889	-1.24242
	Os01g0520800						Os04g0528300	Os10g0522700	-1.88985	-1.19338
	Os08g0520850						Os12g0528400	Os05g0427900	-1.89124	-1.14278
	Os10g0520900						Os09g0528500	Os04g0282400	-1.89187	-1.53395
	Os08g0521000						Os02g0528750	Os07g0549900	-1.89204	-1.63263
	Os02g0521100						Os12g0528801	Os08g0533300	-1.89333	-1.86124
	Os04g0521100						Os10g0528900	Os02g0786500	-1.89739	-1.94158
	Os12g0521101						Os08g0529300	Os01g0326100	-1.89849	-1.88715
	Os01g0521200						Os10g0529300	Os03g0171700	-1.8999	-1.65008
	Os11g0521500						Os05g0529400	Os02g0684500	-1.90001	-1.51213
	Os10g0522000						Os10g0529500	Os10g0418000	-1.90077	-1.54644
	Os04g0522100						Os10g0529700	Os03g0310000	-1.90541	-1.64534
	Os10g0522400						Os04g0529800	Os07g0638600	-1.90702	-1.75325
	Os04g0522500						Os10g0529800	Os05g0561400	-1.90737	-2.26975
	Os10g0522700						Os02g0529900	Os06g0597000	-1.90945	-1.56668
	Os02g0522700						Os06g0529900	Os12g0107700	-1.91059	-1.61528
	Os10g0522800						Os04g0530050	Os07g0112700	-1.91318	-1.43235
[truncated: 1,461 more rows]
